# Supplementary material for: Single-nucleus RNA sequencing reveals cell type-specific responses to heat stress in bovine mammary gland
Source: J Anim Sci Biotechnol. 2026 Jul 16;17:148. doi: 10.1186/s40104-026-01468-x (PMC13374132; doi:10.1186/s40104-026-01468-x)
Supplement: Supplementary file 8 — Additional file 8: Table S4. Differentially expressed genes identified in the HS vs. TN comparison. List of differentially expressed genes identified between HS and TN conditions. [file 40104_2026_1468_MOESM8_ESM.xlsx]

## Sheet: HS_TN_DEG
	p_val	avg_log2FC	pct.1	pct.2	p_val_adj	gene	cluster
PDK4...1	0	4.7453	0.935	0.173	0	PDK4	0
CLU...2	0	-4.08901	0.262	0.933	0	CLU	0
ADGRV1...3	0	-3.12877	0.245	0.865	0	ADGRV1	0
ENSBTAG00000002069...4	0	-3.02896	0.338	0.955	0	ENSBTAG00000002069	0
B2M.1...5	0	-2.86191	0.295	0.87	0	B2M.1	0
SPP1...6	0	-3.07202	0.732	0.985	0	SPP1	0
RETREG1...7	0	2.68479	0.978	0.728	0	RETREG1	0
EEF2K...8	0	1.98321	0.969	0.744	0	EEF2K	0
SHANK2...9	0	-2.33064	0.778	0.977	0	SHANK2	0
TRPS1...10	0	-1.99679	0.916	1	0	TRPS1	0
FKBP5...11	0	1.87662	0.985	0.909	0	FKBP5	0
CD46...12	2.91086e-290	1.88555	0.967	0.749	5.071e-286	CD46	0
SAT1...13	4.24943e-287	1.96777	0.996	0.94	7.40293e-283	SAT1	0
CSN1S1...14	2.38264e-282	1.78814	1	0.998	4.15079e-278	CSN1S1	0
LTF...15	6.83005e-272	-1.44612	0.977	1	1.18986e-267	LTF	0
SLC7A8...16	2.02098e-271	3.0059	0.83	0.261	3.52075e-267	SLC7A8	0
CHI3L1...17	4.89037e-271	-3.64389	0.107	0.723	8.51952e-267	CHI3L1	0
MAN1A1...18	6.28856e-269	2.52699	0.908	0.461	1.09553e-264	MAN1A1	0
SLC12A2...19	4.52758e-267	-3.22549	0.232	0.794	7.8875e-263	SLC12A2	0
GPHN...20	1.20052e-254	1.75829	0.982	0.904	2.09142e-250	GPHN	0
SORBS1...21	4.55567e-247	3.0554	0.811	0.259	7.93644e-243	SORBS1	0
FOXP1...22	3.018e-244	1.96901	0.973	0.858	5.25766e-240	FOXP1	0
ARHGAP26...23	2.2411e-243	-1.66185	0.807	0.984	3.90423e-239	ARHGAP26	0
GAB1...24	8.26108e-241	1.96039	0.969	0.886	1.43916e-236	GAB1	0
CA8...25	4.38016e-240	-2.39394	0.459	0.883	7.63067e-236	CA8	0
SESN1...26	5.25908e-240	2.68582	0.799	0.248	9.16184e-236	SESN1	0
ENSBTAG00000051896...27	1.49588e-238	-3.0923	0.216	0.739	2.60597e-234	ENSBTAG00000051896	0
B2M...28	1.57268e-233	-2.6941	0.241	0.758	2.73976e-229	B2M	0
ENSBTAG00000063382...29	9.49368e-231	-2.45167	0.311	0.799	1.65389e-226	ENSBTAG00000063382	0
CADM1...30	2.11814e-228	1.42108	0.992	0.973	3.69e-224	CADM1	0
NPAS3...31	3.37675e-223	1.34029	0.994	0.92	5.88263e-219	NPAS3	0
ATP2C2...32	1.59759e-221	1.98928	0.912	0.529	2.78317e-217	ATP2C2	0
ST6GALNAC3...33	1.70907e-221	-1.59249	0.87	0.98	2.97736e-217	ST6GALNAC3	0
APH1B...34	1.67063e-217	4.8395	0.55	0.028	2.9104e-213	APH1B	0
TPD52L1...35	2.65635e-217	1.9784	0.901	0.537	4.62763e-213	TPD52L1	0
ADARB1...36	1.18891e-215	2.33991	0.81	0.295	2.07119e-211	ADARB1	0
RASGEF1B...37	1.24461e-214	2.07869	0.886	0.504	2.16823e-210	RASGEF1B	0
SYT17...38	3.57184e-208	3.68157	0.588	0.061	6.2225e-204	SYT17	0
TMC5...39	2.17312e-205	3.53673	0.605	0.079	3.7858e-201	TMC5	0
SH3BGRL2...40	4.16975e-205	2.52073	0.783	0.298	7.26412e-201	SH3BGRL2	0
GPAM...41	2.9603e-202	-2.17176	0.354	0.796	5.15713e-198	GPAM	0
PLEKHG1...42	5.32071e-202	-3.05089	0.208	0.697	9.2692e-198	PLEKHG1	0
ENSBTAG00000052869...43	4.04516e-200	-1.61597	0.575	0.906	7.04707e-196	ENSBTAG00000052869	0
DEPP1...44	5.65409e-199	4.06928	0.551	0.049	9.84999e-195	DEPP1	0
ZFAND5...45	2.47032e-198	2.01038	0.835	0.375	4.30354e-194	ZFAND5	0
NTN1...46	2.83972e-198	-3.49653	0.112	0.613	4.94708e-194	NTN1	0
SLC24A3...47	3.76102e-195	-2.91158	0.159	0.666	6.55208e-191	SLC24A3	0
ZBTB16...48	4.49796e-195	1.27903	0.973	0.887	7.8359e-191	ZBTB16	0
TNRC6C...49	4.81278e-195	1.71123	0.912	0.607	8.38434e-191	TNRC6C	0
ENSBTAG00000054008...50	7.92651e-189	-2.26811	0.299	0.773	1.38088e-184	ENSBTAG00000054008	0
LRRC1...51	2.22603e-184	2.19871	0.778	0.327	3.87797e-180	LRRC1	0
PCDHGB4...52	6.99954e-183	1.89114	0.862	0.473	1.21939e-178	PCDHGB4	0
ETV6...53	8.8422e-183	-1.02681	0.946	0.991	1.5404e-178	ETV6	0
DDR2...54	2.59953e-181	-3.2746	0.114	0.587	4.52864e-177	DDR2	0
ESRRG...55	2.63577e-181	-4.14704	0.045	0.497	4.59177e-177	ESRRG	0
EIF4EBP1...56	4.44933e-180	2.17729	0.767	0.278	7.75118e-176	EIF4EBP1	0
STK39...57	7.88873e-180	-1.79048	0.57	0.878	1.3743e-175	STK39	0
PDCD4...58	1.57111e-179	-1.56339	0.733	0.945	2.73704e-175	PDCD4	0
NOSTRIN...59	7.43216e-177	1.86103	0.817	0.367	1.29476e-172	NOSTRIN	0
RASEF...60	1.62869e-175	2.07975	0.858	0.506	2.83734e-171	RASEF	0
MAML2...61	2.91838e-175	-1.71425	0.531	0.887	5.0841e-171	MAML2	0
TXNIP...62	1.17272e-172	1.07398	0.976	0.89	2.04299e-168	TXNIP	0
WWC1...63	1.6611e-172	-1.89962	0.424	0.805	2.8938e-168	WWC1	0
SLC1A1...64	1.13413e-171	-1.76518	0.407	0.815	1.97577e-167	SLC1A1	0
CSN2...65	1.45762e-169	1.22597	1	0.998	2.53931e-165	CSN2	0
FGFR1...66	1.68661e-169	-4.13571	0.049	0.479	2.93824e-165	FGFR1	0
SUN1...67	3.45744e-167	1.96882	0.793	0.4	6.02321e-163	SUN1	0
MAGI1...68	3.44334e-166	0.845078	0.996	0.995	5.99865e-162	MAGI1	0
TIPARP...69	3.83498e-165	2.51297	0.671	0.194	6.68092e-161	TIPARP	0
RNF217...70	6.60972e-165	1.69642	0.865	0.521	1.15148e-160	RNF217	0
SLC28A3...71	1.06873e-163	-1.23626	0.802	0.956	1.86183e-159	SLC28A3	0
ENSBTAG00000048250...72	7.36772e-162	3.03857	0.598	0.137	1.28353e-157	ENSBTAG00000048250	0
JAK1...73	2.80609e-161	1.47142	0.955	0.812	4.8885e-157	JAK1	0
SNCAIP...74	2.04497e-160	4.81808	0.431	0.02	3.56254e-156	SNCAIP	0
METTL9...75	2.83446e-160	1.32258	0.936	0.679	4.93791e-156	METTL9	0
ANK3...76	9.39665e-160	1.03506	0.989	0.98	1.63699e-155	ANK3	0
OSBPL8...77	4.91864e-158	1.3866	0.936	0.79	8.56876e-154	OSBPL8	0
IL34...78	5.59689e-158	-2.5583	0.179	0.626	9.75035e-154	IL34	0
DLGAP1...79	9.50397e-158	-4.43703	0.053	0.465	1.65569e-153	DLGAP1	0
FOXP2...80	5.38621e-157	1.70869	0.848	0.473	9.38332e-153	FOXP2	0
SYNJ2...81	7.17625e-157	1.91759	0.762	0.323	1.25017e-152	SYNJ2	0
NFIB...82	8.55309e-157	-0.781623	0.992	0.997	1.49003e-152	NFIB	0
KLF6...83	2.41973e-155	2.17377	0.714	0.258	4.2154e-151	KLF6	0
KRT15...84	3.39729e-155	-2.07686	0.274	0.711	5.91841e-151	KRT15	0
C6H4orf19...85	6.40208e-154	-2.08393	0.303	0.728	1.11531e-149	C6H4orf19	0
CA12...86	1.31224e-153	4.34206	0.444	0.036	2.28606e-149	CA12	0
ENTREP1...87	5.37552e-152	3.32344	0.584	0.16	9.36469e-148	ENTREP1	0
TSHZ2...88	9.95793e-152	-2.45553	0.272	0.663	1.73477e-147	TSHZ2	0
APOE...89	9.60474e-150	-6.23115	0.009	0.376	1.67324e-145	APOE	0
TBC1D4...90	1.39912e-147	1.97105	0.771	0.361	2.4374e-143	TBC1D4	0
LRRC4C...91	2.76207e-147	-2.56683	0.205	0.632	4.81181e-143	LRRC4C	0
CCSER1...92	4.93622e-147	-1.06062	0.924	0.984	8.59938e-143	CCSER1	0
ITPR1...93	2.74799e-145	-3.81498	0.119	0.519	4.78727e-141	ITPR1	0
FCGR2B...94	4.28485e-144	-1.70575	0.476	0.801	7.46464e-140	FCGR2B	0
ACADM...95	8.75957e-144	2.11036	0.705	0.276	1.526e-139	ACADM	0
ANKRD12...96	1.05184e-143	0.963218	0.965	0.871	1.83242e-139	ANKRD12	0
PAEP...97	3.62781e-142	0.866325	1	0.985	6.32002e-138	PAEP	0
NXPE3...98	1.95469e-141	3.37742	0.479	0.074	3.40527e-137	NXPE3	0
PIK3R1...99	2.42836e-141	-2.41066	0.216	0.61	4.23045e-137	PIK3R1	0
UBALD2...100	2.282e-140	2.72694	0.529	0.102	3.97548e-136	UBALD2	0
NAV2...101	1.21851e-138	-1.4023	0.55	0.868	2.12276e-134	NAV2	0
TSC22D3...102	2.70438e-138	2.77568	0.529	0.113	4.71131e-134	TSC22D3	0
THBS1...103	1.18965e-137	-3.8755	0.034	0.399	2.0725e-133	THBS1	0
TCF7L2...104	1.97494e-136	-1.07929	0.874	0.963	3.44055e-132	TCF7L2	0
CCDC68...105	9.16194e-136	-6.02626	0.008	0.347	1.5961e-131	CCDC68	0
MYO5B...106	1.3904e-133	1.41186	0.881	0.615	2.42222e-129	MYO5B	0
PIP5K1B...107	1.02367e-131	-1.31728	0.738	0.921	1.78334e-127	PIP5K1B	0
FGFR2...108	1.11559e-130	-3.05766	0.098	0.477	1.94347e-126	FGFR2	0
OR51E1...109	5.3024e-130	-2.79718	0.098	0.479	9.23731e-126	OR51E1	0
IQGAP2...110	1.78031e-129	-1.19082	0.719	0.908	3.10148e-125	IQGAP2	0
ARMC2...111	1.3087e-127	1.82717	0.656	0.233	2.27989e-123	ARMC2	0
BACH2...112	4.86545e-127	2.12983	0.701	0.318	8.47609e-123	BACH2	0
ENSBTAG00000054278...113	2.97862e-126	-4.20503	0.027	0.365	5.18906e-122	ENSBTAG00000054278	0
WSB1...114	1.07489e-124	-1.7435	0.366	0.693	1.87257e-120	WSB1	0
SH3BP5...115	4.28821e-124	1.92391	0.689	0.292	7.47049e-120	SH3BP5	0
INPP4B...116	7.03289e-122	1.02977	0.963	0.887	1.2252e-117	INPP4B	0
PTGDS...117	8.96635e-122	-2.62554	0.147	0.517	1.56203e-117	PTGDS	0
SETD7...118	3.2919e-121	2.09342	0.708	0.345	5.73482e-117	SETD7	0
ELMO1...119	5.50869e-121	-0.959916	0.833	0.96	9.59669e-117	ELMO1	0
RAB18...120	7.53178e-120	1.94269	0.676	0.279	1.31211e-115	RAB18	0
CALR...121	1.27379e-119	-2.62495	0.15	0.51	2.21906e-115	CALR	0
MTSS1...122	3.53576e-119	-1.59612	0.449	0.755	6.15964e-115	MTSS1	0
CBLB...123	3.28008e-116	1.70608	0.761	0.404	5.71423e-112	CBLB	0
EML1...124	3.89196e-116	4.15855	0.352	0.026	6.78018e-112	EML1	0
IGF1R...125	7.19212e-116	0.883569	0.963	0.882	1.25294e-111	IGF1R	0
ENSBTAG00000061094...126	1.39566e-115	-1.29673	0.553	0.84	2.43138e-111	ENSBTAG00000061094	0
BHLHA15...127	5.37352e-114	3.17801	0.403	0.057	9.36121e-110	BHLHA15	0
PROX1...128	6.70645e-112	1.50085	0.757	0.399	1.16833e-107	PROX1	0
ZDHHC14...129	1.06388e-111	1.86982	0.654	0.27	1.85339e-107	ZDHHC14	0
WWOX...130	1.88592e-111	-1.02384	0.809	0.943	3.28546e-107	WWOX	0
ITM2B...131	4.58103e-109	-1.35277	0.509	0.775	7.98062e-105	ITM2B	0
TMEM71...132	2.01631e-108	4.79554	0.315	0.016	3.51261e-104	TMEM71	0
TMEFF1...133	2.79495e-108	2.64911	0.454	0.098	4.86909e-104	TMEFF1	0
ZFP36L1...134	2.81537e-108	-1.8829	0.289	0.609	4.90466e-104	ZFP36L1	0
AUTS2...135	3.00476e-105	-2.12797	0.183	0.527	5.23459e-101	AUTS2	0
AKR1C4...136	2.99361e-104	2.8179	0.422	0.082	5.21516e-100	AKR1C4	0
DDAH1...137	3.34307e-104	2.47427	0.474	0.119	5.82396e-100	DDAH1	0
ZDHHC20...138	6.17422e-104	1.5982	0.718	0.392	1.07561e-99	ZDHHC20	0
IKZF2...139	1.14514e-103	0.976462	0.941	0.829	1.99494e-99	IKZF2	0
UBAP2...140	1.76225e-103	-1.35276	0.508	0.772	3.07002e-99	UBAP2	0
RAPGEF2...141	1.16238e-102	0.689113	0.977	0.966	2.02498e-98	RAPGEF2	0
CXCL3...142	1.43472e-102	1.21694	0.813	0.448	2.49942e-98	CXCL3	0
YBX3...143	2.25624e-102	1.79907	0.608	0.232	3.93059e-98	YBX3	0
GLYCAM1...144	3.27575e-102	1.10661	0.872	0.548	5.70668e-98	GLYCAM1	0
SRRM2...145	7.06579e-102	0.690337	0.976	0.94	1.23093e-97	SRRM2	0
TGFB2...146	2.58363e-101	-1.68123	0.368	0.688	4.50094e-97	TGFB2	0
DPYD...147	3.34085e-101	0.76633	0.973	0.921	5.82009e-97	DPYD	0
COQ8A...148	9.34947e-101	1.43314	0.717	0.363	1.62877e-96	COQ8A	0
AASS...149	1.06674e-100	1.96319	0.541	0.17	1.85837e-96	AASS	0
TMEM116...150	1.21643e-100	1.07418	0.86	0.593	2.11914e-96	TMEM116	0
MRPS6...151	1.75205e-100	2.3158	0.477	0.125	3.05225e-96	MRPS6	0
LONP2...152	2.46696e-99	-1.28403	0.524	0.784	4.2977e-95	LONP2	0
ZNF608...153	3.15076e-98	-3.89279	0.028	0.307	5.48894e-94	ZNF608	0
MAPK14...154	1.45076e-96	1.49827	0.734	0.423	2.52738e-92	MAPK14	0
NEK6...155	1.91205e-96	-2.70879	0.078	0.384	3.33099e-92	NEK6	0
MGST1...156	1.25121e-95	-2.60483	0.093	0.4	2.17973e-91	MGST1	0
MBNL2...157	3.13428e-95	0.877735	0.941	0.833	5.46023e-91	MBNL2	0
LPIN1...158	4.11327e-95	2.0669	0.594	0.252	7.16573e-91	LPIN1	0
HSP90B1...159	1.47585e-94	-2.29374	0.152	0.471	2.57108e-90	HSP90B1	0
SLC16A10...160	2.57636e-94	1.86794	0.593	0.236	4.48827e-90	SLC16A10	0
AAK1...161	6.56034e-94	-1.26149	0.641	0.828	1.14288e-89	AAK1	0
SLC34A2...162	1.17297e-93	2.79369	0.445	0.119	2.04343e-89	SLC34A2	0
FHOD3...163	3.25423e-93	-1.30821	0.581	0.79	5.6692e-89	FHOD3	0
PICALM...164	4.46618e-93	-1.29628	0.515	0.761	7.78053e-89	PICALM	0
KANK1...165	1.88228e-92	-1.15961	0.622	0.827	3.27912e-88	KANK1	0
CAMKMT...166	2.42146e-92	1.44018	0.762	0.452	4.21842e-88	CAMKMT	0
RNF130...167	7.62305e-91	0.588046	0.975	0.969	1.32801e-86	RNF130	0
HES1...168	1.34284e-90	-4.83868	0.015	0.263	2.33935e-86	HES1	0
CDH1...169	6.80635e-90	-1.3362	0.44	0.727	1.18573e-85	CDH1	0
PDIA3...170	7.00527e-90	-2.09606	0.193	0.496	1.22039e-85	PDIA3	0
GRB10...171	9.37738e-90	1.02052	0.858	0.639	1.63363e-85	GRB10	0
KIAA1217...172	1.0754e-89	-0.896611	0.819	0.931	1.87346e-85	KIAA1217	0
ACSS3...173	2.11244e-89	-3.13441	0.052	0.33	3.68009e-85	ACSS3	0
TRA2B...174	4.22605e-89	0.893283	0.898	0.739	7.3622e-85	TRA2B	0
NDFIP2...175	8.19371e-89	1.2691	0.8	0.554	1.42743e-84	NDFIP2	0
PDE7A...176	2.16904e-88	-1.08867	0.68	0.863	3.77868e-84	PDE7A	0
NCOA2...177	5.40812e-88	0.738343	0.968	0.906	9.42149e-84	NCOA2	0
CCDC170...178	6.87726e-88	1.57831	0.677	0.358	1.19809e-83	CCDC170	0
SAMD4A...179	1.04113e-86	1.61152	0.61	0.27	1.81375e-82	SAMD4A	0
PCMTD2...180	1.42397e-86	1.52073	0.587	0.227	2.4807e-82	PCMTD2	0
CCN1...181	1.50245e-86	-4.41929	0.017	0.257	2.61742e-82	CCN1	0
CAMK2D...182	1.83448e-86	-1.44182	0.344	0.657	3.19585e-82	CAMK2D	0
UGP2...183	2.56775e-86	1.2464	0.87	0.699	4.47328e-82	UGP2	0
CAST...184	4.96441e-86	1.29545	0.743	0.434	8.6485e-82	CAST	0
STARD13...185	8.21374e-86	1.36467	0.903	0.715	1.43092e-81	STARD13	0
LRMDA...186	8.52823e-86	-2.55318	0.114	0.414	1.4857e-81	LRMDA	0
TMCC3...187	1.04478e-85	2.02122	0.51	0.18	1.82011e-81	TMCC3	0
NRG3...188	1.76997e-85	-4.89013	0.024	0.268	3.08347e-81	NRG3	0
COX3...189	3.27939e-85	-1.30923	0.403	0.68	5.71302e-81	COX3	0
TNFRSF21...190	5.37276e-85	-0.983054	0.779	0.911	9.35989e-81	TNFRSF21	0
KIT...191	7.00175e-85	-4.28205	0.021	0.264	1.21977e-80	KIT	0
CRISP3...192	9.20149e-85	-1.49354	0.648	0.811	1.60299e-80	CRISP3	0
SLC15A2...193	1.91441e-84	-1.31723	0.392	0.696	3.3351e-80	SLC15A2	0
XKR6...194	2.49343e-84	0.951477	0.912	0.773	4.34381e-80	XKR6	0
ASB11...195	6.14926e-84	2.44937	0.434	0.125	1.07126e-79	ASB11	0
MACROD2...196	1.00607e-83	-1.93733	0.284	0.583	1.75267e-79	MACROD2	0
LRP6...197	1.19107e-83	-1.0913	0.577	0.79	2.07496e-79	LRP6	0
GRAMD1B...198	1.66623e-83	1.6435	0.594	0.267	2.90274e-79	GRAMD1B	0
ELF5...199	4.57332e-83	-0.762961	0.822	0.947	7.96718e-79	ELF5	0
CHN1...200	7.48435e-83	3.44074	0.296	0.036	1.30385e-78	CHN1	0
IPCEF1...201	8.18742e-83	-5.73846	0.008	0.229	1.42633e-78	IPCEF1	0
FAM107A...202	9.60632e-83	1.96129	0.467	0.144	1.67352e-78	FAM107A	0
IRS2...203	9.72481e-83	1.83115	0.483	0.152	1.69416e-78	IRS2	0
CABCOCO1...204	1.035e-82	-1.82659	0.167	0.485	1.80307e-78	CABCOCO1	0
ADGRB3...205	1.04005e-82	2.17274	0.378	0.08	1.81186e-78	ADGRB3	0
CHODL...206	1.57745e-82	-6.94075	0.003	0.217	2.74808e-78	CHODL	0
SCARA3...207	2.09546e-82	-1.6541	0.255	0.562	3.6505e-78	SCARA3	0
B4GALT5...208	2.18183e-82	1.73243	0.615	0.295	3.80097e-78	B4GALT5	0
SSBP3...209	3.26508e-82	1.52417	0.627	0.289	5.6881e-78	SSBP3	0
HMGCL...210	4.7703e-82	1.82232	0.512	0.185	8.31033e-78	HMGCL	0
MKX...211	1.00179e-81	4.15126	0.277	0.029	1.74522e-77	MKX	0
RUNDC3B...212	1.21888e-81	1.27535	0.717	0.391	2.12341e-77	RUNDC3B	0
MED25...213	1.57668e-81	2.28724	0.403	0.1	2.74674e-77	MED25	0
CD74...214	2.05115e-81	-3.93347	0.024	0.26	3.57332e-77	CD74	0
IL15...215	3.5389e-81	-2.52174	0.112	0.392	6.16512e-77	IL15	0
ZMYND8...216	4.94482e-81	-1.24251	0.505	0.74	8.61437e-77	ZMYND8	0
IVD...217	7.92637e-81	2.18682	0.412	0.109	1.38085e-76	IVD	0
ADORA2B...218	1.88849e-80	1.9408	0.458	0.138	3.28995e-76	ADORA2B	0
ELL2...219	3.0138e-80	0.985421	0.924	0.824	5.25033e-76	ELL2	0
PIGR...220	7.21513e-80	-1.53651	0.32	0.608	1.25695e-75	PIGR	0
CTSC...221	1.06319e-79	-2.4717	0.086	0.365	1.85219e-75	CTSC	0
TTC7A...222	1.58061e-79	2.17438	0.41	0.108	2.75358e-75	TTC7A	0
FMO5...223	5.69506e-79	-2.22076	0.117	0.403	9.92137e-75	FMO5	0
RNF157...224	1.1602e-78	2.1314	0.435	0.133	2.02119e-74	RNF157	0
SCN9A...225	2.59224e-78	2.93362	0.297	0.04	4.51595e-74	SCN9A	0
SDC2...226	3.20278e-78	1.3646	0.845	0.639	5.57956e-74	SDC2	0
JMJD1C...227	4.41858e-78	0.844994	0.942	0.894	7.69761e-74	JMJD1C	0
ACSL1...228	6.59252e-78	1.10908	0.842	0.625	1.14848e-73	ACSL1	0
CLDN4...229	1.06711e-77	-4.34514	0.016	0.235	1.85901e-73	CLDN4	0
KCNJ2...230	6.80709e-77	-2.30343	0.146	0.426	1.18586e-72	KCNJ2	0
HERC6...231	1.15552e-76	1.74933	0.508	0.191	2.01302e-72	HERC6	0
RUNX2...232	2.86591e-76	1.53464	0.593	0.269	4.99271e-72	RUNX2	0
ADAM9...233	3.34519e-76	-1.6433	0.252	0.534	5.82766e-72	ADAM9	0
SLC39A11...234	4.3376e-76	-1.83282	0.217	0.505	7.55653e-72	SLC39A11	0
ANKRD26...235	7.89079e-76	1.63237	0.601	0.298	1.37465e-71	ANKRD26	0
PIK3AP1...236	1.66043e-75	-1.24459	0.37	0.647	2.89264e-71	PIK3AP1	0
MXI1...237	1.80641e-75	1.36929	0.656	0.344	3.14695e-71	MXI1	0
CCDC152...238	1.91676e-75	6.40007	0.206	0.002	3.33918e-71	CCDC152	0
ENSBTAG00000048135...239	7.06509e-75	-3.72588	0.027	0.25	1.23081e-70	ENSBTAG00000048135	0
DTNB...240	1.39276e-74	-1.26827	0.435	0.697	2.42633e-70	DTNB	0
GHR...241	2.58282e-74	2.13121	0.584	0.296	4.49953e-70	GHR	0
ZNF827...242	4.23108e-74	-1.67829	0.226	0.51	7.37097e-70	ZNF827	0
TRABD2B...243	7.71395e-73	-2.90528	0.078	0.329	1.34385e-68	TRABD2B	0
RELL1...244	3.27884e-72	1.31166	0.814	0.609	5.71206e-68	RELL1	0
RTN3...245	1.86393e-71	0.889095	0.886	0.771	3.24716e-67	RTN3	0
IRS1...246	2.59599e-71	1.27324	0.765	0.536	4.52248e-67	IRS1	0
ACTG1...247	2.83824e-71	-2.06943	0.116	0.374	4.94449e-67	ACTG1	0
TCF4...248	4.00449e-71	-1.84294	0.197	0.474	6.97622e-67	TCF4	0
CPEB3...249	4.05887e-71	0.877284	0.922	0.804	7.07096e-67	CPEB3	0
KAT2B...250	8.48583e-71	0.977967	0.802	0.529	1.47832e-66	KAT2B	0
LCN2...251	9.68086e-71	-7.06619	0.002	0.187	1.6865e-66	LCN2	0
CD47...252	1.08937e-70	-0.719128	0.856	0.937	1.89779e-66	CD47	0
EVI5...253	1.45736e-70	0.993322	0.812	0.571	2.53888e-66	EVI5	0
IDH1...254	1.73518e-70	-1.61188	0.251	0.526	3.02285e-66	IDH1	0
SYNDIG1...255	1.77129e-70	-1.42064	0.208	0.509	3.08577e-66	SYNDIG1	0
ENSBTAG00000055240...256	1.85136e-70	-4.66582	0.01	0.206	3.22525e-66	ENSBTAG00000055240	0
PXDC1...257	6.79877e-70	2.69392	0.31	0.06	1.18441e-65	PXDC1	0
IQGAP1...258	7.16293e-70	1.12108	0.75	0.483	1.24785e-65	IQGAP1	0
MAP3K13...259	1.2991e-69	0.959343	0.868	0.716	2.26316e-65	MAP3K13	0
CREB3L2...260	1.50719e-69	-0.953552	0.526	0.778	2.62568e-65	CREB3L2	0
RAB11FIP1...261	1.90722e-69	1.33477	0.621	0.324	3.32257e-65	RAB11FIP1	0
SLC3A2...262	1.06579e-68	-1.82609	0.176	0.437	1.85672e-64	SLC3A2	0
RHPN2...263	1.17243e-68	0.968823	0.831	0.616	2.0425e-64	RHPN2	0
FRMD6...264	5.41208e-68	-1.52624	0.305	0.566	9.42838e-64	FRMD6	0
CSN3...265	7.68507e-68	0.475154	1	1	1.33882e-63	CSN3	0
MKLN1...266	1.91256e-67	0.858748	0.899	0.757	3.33187e-63	MKLN1	0
FUBP1...267	2.15693e-67	-1.08725	0.447	0.685	3.75759e-63	FUBP1	0
C3...268	2.4678e-67	0.758111	0.956	0.874	4.29916e-63	C3	0
PRAG1...269	4.97987e-67	-2.87609	0.064	0.294	8.67544e-63	PRAG1	0
MUC15...270	2.11691e-66	1.42111	0.669	0.397	3.68786e-62	MUC15	0
RASD1...271	7.28243e-66	5.34154	0.19	0.005	1.26867e-61	RASD1	0
CD63...272	8.86428e-66	-2.27248	0.118	0.359	1.54425e-61	CD63	0
KLHL8...273	9.62059e-66	-1.30862	0.354	0.607	1.676e-61	KLHL8	0
PLAGL1...274	1.75631e-65	2.01977	0.455	0.179	3.05966e-61	PLAGL1	0
MYO6...275	1.92822e-65	1.40735	0.649	0.384	3.35916e-61	MYO6	0
SEPTIN11...276	2.35078e-65	-1.87021	0.162	0.423	4.09529e-61	SEPTIN11	0
ANO1...277	4.11908e-65	-2.01114	0.126	0.378	7.17585e-61	ANO1	0
CAB39L...278	9.9587e-65	1.40751	0.572	0.282	1.73491e-60	CAB39L	0
SLC8A1...279	1.15462e-64	2.09002	0.502	0.219	2.01146e-60	SLC8A1	0
ZNF462...280	1.27142e-64	-0.973086	0.564	0.768	2.21494e-60	ZNF462	0
TMEM43...281	1.98109e-64	1.29507	0.577	0.267	3.45125e-60	TMEM43	0
LRCH1...282	3.17343e-64	-0.782097	0.84	0.91	5.52843e-60	LRCH1	0
MGAT4A...283	3.30664e-64	1.18495	0.668	0.378	5.7605e-60	MGAT4A	0
GAB2...284	4.27652e-64	1.53556	0.549	0.262	7.45013e-60	GAB2	0
PPFIBP1...285	7.85742e-64	1.18051	0.829	0.651	1.36884e-59	PPFIBP1	0
FASN...286	1.16917e-63	-1.08876	0.435	0.68	2.03681e-59	FASN	0
PDXK...287	1.23409e-63	-0.641166	0.864	0.937	2.14991e-59	PDXK	0
EHF...288	1.5612e-63	-0.561692	0.952	0.98	2.71977e-59	EHF	0
HSPA5...289	1.579e-63	-2.41228	0.098	0.334	2.75078e-59	HSPA5	0
KCNMA1...290	1.61899e-63	1.26019	0.626	0.328	2.82044e-59	KCNMA1	0
COL25A1...291	1.72514e-63	-6.06376	0.003	0.171	3.00537e-59	COL25A1	0
DUSP1...292	2.22824e-63	1.72266	0.438	0.154	3.88182e-59	DUSP1	0
FOXO1...293	3.74299e-63	0.886135	0.904	0.754	6.52066e-59	FOXO1	0
NEDD4L...294	4.26799e-63	-0.696513	0.881	0.943	7.43526e-59	NEDD4L	0
INPP5B...295	7.80631e-63	-1.55202	0.238	0.485	1.35994e-58	INPP5B	0
MOB1B...296	1.56164e-62	1.03285	0.762	0.504	2.72054e-58	MOB1B	0
SH3RF2...297	1.70266e-62	1.76273	0.45	0.172	2.9662e-58	SH3RF2	0
EIF4A2...298	4.20231e-62	-1.0753	0.473	0.67	7.32084e-58	EIF4A2	0
SPAG1...299	6.39293e-62	2.56635	0.284	0.057	1.11371e-57	SPAG1	0
EPHB6...300	7.15237e-62	-5.13854	0.006	0.177	1.24601e-57	EPHB6	0
GMDS...301	2.01736e-61	-0.960295	0.534	0.746	3.51445e-57	GMDS	0
GXYLT2...302	2.04068e-61	1.03807	0.786	0.548	3.55507e-57	GXYLT2	0
ARL15...303	2.51427e-61	0.86102	0.956	0.916	4.38011e-57	ARL 15.00	0
FUCA1...304	2.67181e-61	1.84405	0.452	0.181	4.65457e-57	FUCA1	0
STT3B...305	3.97477e-61	1.03846	0.754	0.531	6.92444e-57	STT3B	0
SIK1...306	5.89165e-61	2.02627	0.322	0.078	1.02638e-56	SIK1	0
PRKAA2...307	7.29122e-61	1.23126	0.783	0.577	1.2702e-56	PRKAA2	0
GRSF1...308	1.19019e-60	1.42452	0.553	0.272	2.07343e-56	GRSF1	0
BZW2...309	1.36554e-60	1.66896	0.504	0.239	2.37891e-56	BZW2	0
EZR...310	1.71539e-60	1.18053	0.732	0.48	2.98838e-56	EZR	0
PDCD6IP...311	2.53298e-60	-1.59748	0.179	0.43	4.4127e-56	PDCD6IP	0
FARP1...312	3.48847e-60	-0.823991	0.628	0.808	6.07726e-56	FARP1	0
ACSF2...313	6.46078e-60	2.21549	0.337	0.096	1.12553e-55	ACSF2	0
CEMIP2...314	1.02344e-59	1.66274	0.471	0.198	1.78294e-55	CEMIP2	0
ERC2...315	3.09806e-59	-1.47392	0.226	0.486	5.39714e-55	ERC2	0
PLEKHA5...316	4.131e-59	0.8343	0.915	0.84	7.19662e-55	PLEKHA5	0
PALMD...317	6.84091e-59	-3.26833	0.032	0.223	1.19175e-54	PALMD	0
RPSA...318	7.87788e-59	-1.69932	0.179	0.421	1.37241e-54	RPSA	0
NAA25...319	8.98283e-59	-1.60255	0.197	0.443	1.5649e-54	NAA25	0
RUSC2...320	9.02194e-59	1.92858	0.344	0.098	1.57171e-54	RUSC2	0
SLC1A2...321	1.10321e-58	1.37337	0.587	0.297	1.92191e-54	SLC1A2	0
ATF7...322	1.4847e-58	0.857842	0.833	0.638	2.58649e-54	ATF7	0
GLIS3...323	1.68065e-58	-0.786141	0.664	0.84	2.92787e-54	GLIS3	0
LGALS8...324	2.46031e-58	1.44054	0.519	0.233	4.28611e-54	LGALS8	0
IGFBP7...325	2.48459e-58	-2.4525	0.071	0.284	4.3284e-54	IGFBP7	0
EHD4...326	9.41677e-58	2.37418	0.303	0.076	1.6405e-53	EHD4	0
ENSBTAG00000013919...327	1.08801e-57	-4.28818	0.015	0.184	1.89543e-53	ENSBTAG00000013919	0
SYDE2...328	1.65349e-57	1.56067	0.472	0.202	2.88054e-53	SYDE2	0
THRB...329	1.81769e-57	0.677368	0.968	0.939	3.16659e-53	THRB	0
NOS1AP...330	2.02845e-57	-1.02885	0.53	0.721	3.53376e-53	NOS1AP	0
SRSF10...331	5.09279e-57	-1.10007	0.489	0.672	8.87215e-53	SRSF10	0
RND3...332	7.7879e-57	-2.0508	0.112	0.338	1.35673e-52	RND3	0
MLEC...333	9.62005e-57	-1.91206	0.142	0.366	1.67591e-52	MLEC	0
NUMB...334	1.04557e-56	-0.894962	0.581	0.764	1.82149e-52	NUMB	0
TPM1...335	1.07853e-56	0.815955	0.867	0.681	1.8789e-52	TPM1	0
ACO1...336	1.14468e-56	-1.21665	0.351	0.586	1.99414e-52	ACO1	0
ITGB6...337	1.52337e-56	-0.770745	0.629	0.846	2.65387e-52	ITGB6	0
GPRC5B...338	3.18025e-56	1.18794	0.571	0.281	5.54032e-52	GPRC5B	0
PPP1R12A...339	4.19816e-56	0.678593	0.905	0.796	7.31362e-52	PPP1R12A	0
MYBPC1...340	4.60992e-56	3.82114	0.214	0.028	8.03094e-52	MYBPC1	0
TC2N...341	5.43145e-56	-1.13618	0.418	0.648	9.46213e-52	TC2N	0
CHKA...342	6.31934e-56	0.89576	0.77	0.512	1.10089e-51	CHKA	0
CNTFR...343	6.5965e-56	4.59542	0.17	0.007	1.14918e-51	CNTFR	0
REL...344	1.00649e-55	1.48392	0.567	0.306	1.75341e-51	REL	0
GLT8D2...345	1.32293e-55	2.24925	0.284	0.067	2.30468e-51	GLT8D2	0
ZCCHC17...346	2.19105e-55	1.46888	0.505	0.242	3.81703e-51	ZCCHC17	0
DISP1...347	3.72394e-55	-1.85674	0.122	0.354	6.48747e-51	DISP1	0
CEACAM19...348	5.15044e-55	-3.29008	0.033	0.212	8.97259e-51	CEACAM19	0
CANX...349	6.88756e-55	-1.56474	0.198	0.434	1.19988e-50	CANX	0
EGLN1...350	7.38547e-55	1.04707	0.74	0.521	1.28662e-50	EGLN1	0
RPS8...351	8.79409e-55	-1.36579	0.249	0.488	1.53202e-50	RPS8	0
RABGAP1L...352	1.08374e-54	0.784426	0.895	0.771	1.88799e-50	RABGAP1L	0
BTBD7...353	1.85223e-54	0.909802	0.781	0.575	3.22678e-50	BTBD7	0
ARHGAP42...354	1.89458e-54	-1.35131	0.447	0.662	3.30056e-50	ARHGAP42	0
GALNT1...355	1.93866e-54	-1.34003	0.272	0.51	3.37734e-50	GALNT1	0
ARHGEF28...356	2.33666e-54	-3.48885	0.022	0.192	4.0707e-50	ARHGEF28	0
NFIA...357	3.97502e-54	-0.606799	0.898	0.949	6.92488e-50	NFIA	0
SBSPON...358	5.98432e-54	2.48126	0.245	0.046	1.04253e-49	SBSPON	0
EMP1...359	7.71694e-54	2.58128	0.238	0.042	1.34437e-49	EMP1	0
DNPH1...360	8.83082e-54	-3.2853	0.023	0.194	1.53842e-49	DNPH1	0
ENSBTAG00000049589...361	1.09617e-53	-3.36938	0.028	0.201	1.90963e-49	ENSBTAG00000049589	0
TNIK...362	1.78516e-53	-0.831953	0.473	0.703	3.10993e-49	TNIK	0
EXT1...363	1.84277e-53	0.7516	0.971	0.926	3.21029e-49	EXT1	0
SPTLC1...364	2.15127e-53	-0.952093	0.51	0.694	3.74773e-49	SPTLC1	0
XDH...365	3.46193e-53	-0.795779	0.983	0.994	6.03103e-49	XDH	0
TSSC4...366	7.33395e-53	-1.10443	0.422	0.617	1.27765e-48	TSSC4	0
MAT2A...367	8.42514e-53	-1.74311	0.157	0.375	1.46774e-48	MAT2A	0
PDGFC...368	1.31823e-52	0.755737	0.96	0.891	2.29649e-48	PDGFC	0
IGF2R...369	2.03199e-52	-1.42381	0.24	0.471	3.53993e-48	IGF2R	0
ARHGAP21...370	3.28408e-52	1.07033	0.634	0.365	5.7212e-48	ARHGAP21	0
MAN2A1...371	3.80225e-52	1.01957	0.704	0.448	6.6239e-48	MAN2A1	0
WFDC2...372	3.83699e-52	-6.98751	0.001	0.14	6.68441e-48	WFDC2	0
PDGFA...373	4.27781e-52	1.43112	0.409	0.153	7.45237e-48	PDGFA	0
TSPAN3...374	4.55479e-52	-1.95233	0.132	0.345	7.93491e-48	TSPAN3	0
KIF13A...375	5.33618e-52	0.799461	0.858	0.72	9.29615e-48	KIF13A	0
LITAF...376	6.09234e-52	-2.29872	0.061	0.256	1.06135e-47	LITAF	0
SEMA6D...377	1.22086e-51	-1.87908	0.118	0.336	2.12687e-47	SEMA6D	0
SIK3...378	1.25691e-51	0.654925	0.929	0.854	2.18967e-47	SIK3	0
MET...379	1.29158e-51	-1.43412	0.455	0.629	2.25006e-47	MET	0
KIF13B...380	1.44569e-51	-0.510922	0.958	0.976	2.51853e-47	KIF13B	0
SLC43A1...381	3.62696e-51	1.43279	0.406	0.152	6.31852e-47	SLC43A1	0
LIMA1...382	3.65176e-51	-1.18785	0.449	0.642	6.36174e-47	LIMA1	0
RAB8B...383	3.99084e-51	1.64011	0.35	0.117	6.95245e-47	RAB8B	0
FKBP1A...384	4.81957e-51	-1.52497	0.221	0.44	8.39618e-47	FKBP1A	0
TJP2...385	5.49291e-51	1.04302	0.838	0.728	9.5692e-47	TJP2	0
NPAS2...386	5.93533e-51	1.59257	0.347	0.111	1.03399e-46	NPAS2	0
PTPRM...387	1.15753e-50	1.05861	0.593	0.327	2.01653e-46	PTPRM	0
TOM1L1...388	1.56211e-50	1.00428	0.644	0.382	2.72135e-46	TOM1L1	0
PHF14...389	1.73818e-50	-0.838168	0.596	0.768	3.02808e-46	PHF14	0
NEBL...390	2.46185e-50	0.845034	0.908	0.826	4.2888e-46	NEBL	0
PPARA...391	2.59175e-50	1.51658	0.414	0.165	4.51509e-46	PPARA	0
MED6...392	3.36635e-50	-1.40834	0.255	0.47	5.86451e-46	MED6	0
CPPED1...393	1.10137e-49	-2.19363	0.077	0.272	1.9187e-45	CPPED1	0
APP...394	1.86167e-49	-0.855949	0.512	0.73	3.24321e-45	APP	0
TUFT1...395	1.93357e-49	-1.93321	0.115	0.322	3.36847e-45	TUFT1	0
PHLDA1...396	2.27795e-49	-2.39426	0.065	0.252	3.96841e-45	PHLDA1	0
C16H1orf21...397	2.83116e-49	0.611323	0.947	0.871	4.93216e-45	C16H1orf21	0
PHF20L1...398	2.90152e-49	0.844816	0.792	0.581	5.05473e-45	PHF20L1	0
SHISA5...399	3.5344e-49	1.24808	0.471	0.21	6.15728e-45	SHISA5	0
HLA-DRA...400	3.56917e-49	-3.36395	0.02	0.175	6.21784e-45	HLA-DRA	0
IGSF6...401	4.98532e-49	1.7075	0.323	0.1	8.68492e-45	IGSF6	0
R3HDM4...402	5.02388e-49	1.58622	0.346	0.113	8.7521e-45	R3HDM4	0
METAP2...403	5.85001e-49	-0.994897	0.416	0.618	1.01913e-44	METAP2	0
EPCAM...404	7.10613e-49	-1.06122	0.479	0.651	1.23796e-44	EPCAM	0
PJA2...405	7.43019e-49	1.01161	0.67	0.412	1.29441e-44	PJA2	0
BACE2...406	7.98912e-49	-2.90919	0.031	0.196	1.39178e-44	BACE2	0
ITSN1...407	1.02893e-48	1.10451	0.759	0.548	1.79251e-44	ITSN1	0
ULK4...408	1.63331e-48	-1.1755	0.386	0.589	2.84539e-44	ULK4	0
ERAP2...409	2.25736e-48	-3.08417	0.035	0.198	3.93255e-44	ERAP2	0
RAB24...410	2.31928e-48	1.03467	0.627	0.368	4.04041e-44	RAB24	0
PTPN13...411	2.85947e-48	1.14835	0.581	0.324	4.98148e-44	PTPN13	0
KCTD1...412	3.41631e-48	-1.81801	0.154	0.366	5.95155e-44	KCTD1	0
MITF...413	3.66091e-48	1.23774	0.55	0.289	6.37768e-44	MITF	0
MEX3C...414	4.59235e-48	-2.1601	0.097	0.292	8.00033e-44	MEX3C	0
ST3GAL5...415	4.62629e-48	-2.77505	0.045	0.217	8.05946e-44	ST3GAL5	0
STRN...416	5.33853e-48	1.09806	0.606	0.353	9.30025e-44	STRN	0
RC3H1...417	5.52431e-48	0.771057	0.822	0.633	9.62389e-44	RC3H1	0
AKAP13...418	7.70986e-48	0.443049	0.976	0.966	1.34313e-43	AKAP13	0
CFI...419	8.34119e-48	-3.83549	0.009	0.148	1.45312e-43	CFI	0
RRAD...420	9.0976e-48	2.32924	0.264	0.069	1.58489e-43	RRAD	0
F2R...421	1.52611e-47	1.96021	0.309	0.096	2.65863e-43	F2R	0
LHFPL3...422	1.61247e-47	-4.30847	0.012	0.153	2.80908e-43	LHFPL3	0
IPMK...423	2.48148e-47	1.67848	0.346	0.122	4.32299e-43	IPMK	0
PACS1...424	3.17815e-47	1.26778	0.478	0.224	5.53666e-43	PACS1	0
PTMA...425	3.29997e-47	-1.5287	0.186	0.399	5.74888e-43	PTMA	0
MTURN...426	3.72023e-47	1.49618	0.361	0.129	6.48102e-43	MTURN	0
CAMKK2...427	4.83821e-47	1.31925	0.478	0.225	8.42864e-43	CAMKK2	0
YAP1...428	5.84529e-47	0.788818	0.802	0.626	1.01831e-42	YAP1	0
PTGES...429	8.35708e-47	-3.33224	0.026	0.179	1.45589e-42	PTGES	0
SLC25A21...430	1.55511e-46	0.834266	0.747	0.515	2.70916e-42	SLC25A21	0
SRP14...431	2.06851e-46	1.83097	0.325	0.109	3.60356e-42	SRP14	0
PACSIN2...432	2.41797e-46	0.786005	0.812	0.648	4.21234e-42	PACSIN2	0
MACF1...433	2.63327e-46	0.548424	0.953	0.916	4.58743e-42	MACF1	0
RNH1...434	2.67668e-46	1.21654	0.473	0.214	4.66305e-42	RNH1	0
GRHL1...435	2.96373e-46	-0.792598	0.583	0.742	5.16311e-42	GRHL1	0
GALE...436	6.1009e-46	1.89822	0.306	0.1	1.06284e-41	GALE	0
ACSL5...437	6.36555e-46	-4.11011	0.011	0.147	1.10894e-41	ACSL5	0
TMEM87A...438	7.25247e-46	-0.826686	0.55	0.711	1.26345e-41	TMEM87A	0
ENSBTAG00000011402...439	8.94587e-46	2.81199	0.208	0.039	1.55846e-41	ENSBTAG00000011402	0
LPAR6...440	9.2086e-46	2.18804	0.254	0.066	1.60423e-41	LPAR6	0
SOX4...441	1.07499e-45	-2.69407	0.047	0.214	1.87274e-41	SOX4	0
TACSTD2...442	1.17438e-45	-3.45567	0.02	0.165	2.04588e-41	TACSTD2	0
TFF3...443	1.85328e-45	-2.62293	0.042	0.206	3.2286e-41	TFF3	0
KALRN...444	1.8847e-45	-0.574123	0.761	0.889	3.28333e-41	KALRN	0
TDRP...445	1.88818e-45	1.98506	0.256	0.065	3.2894e-41	TDRP	0
KLHDC7A...446	2.33257e-45	-1.18757	0.264	0.481	4.06357e-41	KLHDC7A	0
AFG2A...447	3.3858e-45	-1.12021	0.255	0.486	5.89841e-41	AFG2A	0
RB1...448	3.88444e-45	0.940322	0.695	0.456	6.76708e-41	RB1	0
ARIH1...449	3.90281e-45	0.67285	0.867	0.733	6.79908e-41	ARIH1	0
TMEM204...450	5.09099e-45	2.29626	0.231	0.052	8.86902e-41	TMEM204	0
SAMD5...451	6.05113e-45	-2.28782	0.063	0.237	1.05417e-40	SAMD5	0
ROGDI...452	6.19815e-45	-1.77631	0.107	0.299	1.07978e-40	ROGDI	0
PLEKHS1...453	6.28989e-45	-2.45788	0.031	0.186	1.09576e-40	PLEKHS1	0
FAM20A...454	1.76119e-44	0.975378	0.725	0.514	3.06817e-40	FAM20A	0
ADAM17...455	1.78355e-44	1.17368	0.474	0.218	3.10712e-40	ADAM17	0
AZGP1...456	1.94221e-44	-1.70842	0.147	0.344	3.38352e-40	AZGP1	0
BHLHE40...457	2.15561e-44	-3.42011	0.022	0.166	3.75529e-40	BHLHE40	0
CROT...458	3.73497e-44	-3.30357	0.021	0.165	6.50669e-40	CROT	0
ABHD12...459	4.00619e-44	-0.973108	0.433	0.618	6.97918e-40	ABHD12	0
C18H16orf87...460	5.459e-44	-0.9389	0.539	0.697	9.51013e-40	C18H16orf87	0
ZHX2...461	8.62124e-44	0.748913	0.786	0.598	1.50191e-39	ZHX2	0
ENSBTAG00000055447...462	1.05821e-43	-1.41036	0.193	0.397	1.8435e-39	ENSBTAG00000055447	0
TAGLN2...463	1.3959e-43	2.30197	0.218	0.046	2.4318e-39	TAGLN2	0
HIPK3...464	1.52246e-43	0.94668	0.666	0.43	2.65227e-39	HIPK3	0
RUFY3...465	1.61783e-43	0.933885	0.649	0.41	2.81842e-39	RUFY3	0
HNRNPR...466	2.77912e-43	-0.871364	0.452	0.635	4.8415e-39	HNRNPR	0
ENSBTAG00000015248...467	2.91682e-43	2.02891	0.287	0.092	5.08139e-39	ENSBTAG00000015248	0
NDRG4...468	3.07066e-43	1.78264	0.262	0.073	5.34939e-39	NDRG4	0
PTX3...469	3.41407e-43	2.13089	0.236	0.058	5.94765e-39	PTX3	0
BZW1...470	3.91259e-43	-1.24335	0.327	0.517	6.81612e-39	BZW1	0
SAMHD1...471	5.00379e-43	-1.60237	0.1	0.293	8.7171e-39	SAMHD1	0
NFATC1...472	5.7097e-43	1.8967	0.244	0.062	9.94686e-39	NFATC1	0
HRH1...473	5.82753e-43	2.35796	0.256	0.073	1.01521e-38	HRH1	0
TMEM131L...474	7.12552e-43	1.07186	0.59	0.353	1.24134e-38	TMEM131L	0
PRR15L...475	7.33993e-43	-2.51387	0.044	0.203	1.27869e-38	PRR15L	0
CCDC196...476	7.55922e-43	6.76846	0.119	0.001	1.31689e-38	CCDC196	0
LRRC2...477	1.10903e-42	-2.15112	0.073	0.248	1.93204e-38	LRRC2	0
SPAG16...478	1.29011e-42	1.48316	0.415	0.191	2.24751e-38	SPAG16	0
ENSBTAG00000046324...479	1.44116e-42	-1.45974	0.167	0.37	2.51064e-38	ENSBTAG00000046324	0
CREBRF...480	1.57779e-42	0.899289	0.676	0.439	2.74867e-38	CREBRF	0
PIK3CA...481	2.4268e-42	0.901197	0.694	0.48	4.22774e-38	PIK3CA	0
RORA...482	2.58148e-42	-0.369557	0.97	0.991	4.4972e-38	RORA	0
RGL1...483	2.90398e-42	1.91409	0.264	0.077	5.05902e-38	RGL1	0
FAM114A1...484	3.34496e-42	-1.18474	0.275	0.475	5.82726e-38	FAM114A1	0
OSMR...485	3.88835e-42	-1.25001	0.286	0.485	6.7739e-38	OSMR	0
FLRT2...486	4.8524e-42	-3.26517	0.033	0.179	8.45336e-38	FLRT2	0
ITGA2...487	1.20789e-41	-1.12642	0.136	0.332	2.10427e-37	ITGA2	0
MPC1...488	1.43986e-41	2.09225	0.226	0.053	2.50838e-37	MPC1	0
SHTN1...489	1.45466e-41	0.821248	0.708	0.49	2.53416e-37	SHTN1	0
TMBIM6...490	1.5926e-41	-0.9331	0.464	0.618	2.77447e-37	TMBIM6	0
BAZ2B...491	2.04571e-41	0.500325	0.958	0.941	3.56383e-37	BAZ2B	0
LTBP1...492	2.04651e-41	-3.08903	0.037	0.185	3.56523e-37	LTBP1	0
STX12...493	2.20297e-41	1.28328	0.431	0.202	3.8378e-37	STX12	0
SLC6A16...494	2.33713e-41	-2.16264	0.058	0.221	4.07151e-37	SLC6A16	0
STK10...495	2.69979e-41	-2.5153	0.035	0.183	4.7033e-37	STK10	0
RPS27L.1...496	2.81787e-41	1.55946	0.303	0.101	4.90902e-37	RPS27L.1	0
LONRF3...497	2.99775e-41	1.2694	0.55	0.324	5.22238e-37	LONRF3	0
CASP4...498	3.544e-41	-1.77269	0.072	0.245	6.174e-37	CASP4	0
AKAP9...499	3.67085e-41	0.550995	0.897	0.802	6.39499e-37	AKAP9	0
PHF6...500	4.56522e-41	-1.69671	0.159	0.346	7.95307e-37	PHF6	0
NIBAN2...501	1.00827e-40	1.26131	0.453	0.214	1.75651e-36	NIBAN2	0
PMVK...502	1.12471e-40	1.54522	0.359	0.145	1.95935e-36	PMVK	0
PDIA6...503	1.41265e-40	-1.64155	0.161	0.345	2.46097e-36	PDIA6	0
MICU1...504	1.86091e-40	0.855364	0.748	0.562	3.2419e-36	MICU1	0
CDR2...505	1.89853e-40	1.93588	0.25	0.071	3.30744e-36	CDR2	0
PCYOX1...506	1.9818e-40	-1.56788	0.148	0.338	3.4525e-36	PCYOX1	0
PLEKHA5.1...507	2.08907e-40	0.90397	0.793	0.649	3.63938e-36	PLEKHA5.1	0
HIPK1...508	2.25325e-40	0.897795	0.664	0.428	3.92539e-36	HIPK1	0
RYR3...509	2.79239e-40	-1.64815	0.378	0.53	4.86462e-36	RYR3	0
RPS12...510	2.86915e-40	-1.7648	0.127	0.307	4.99834e-36	RPS12	0
RAP1GDS1...511	3.88662e-40	0.959125	0.603	0.375	6.77088e-36	RAP1GDS1	0
SLC26A2...512	4.1279e-40	-1.86499	0.08	0.252	7.19122e-36	SLC26A2	0
FGD4...513	4.43403e-40	0.600717	0.903	0.784	7.72452e-36	FGD4	0
LMO7...514	4.54801e-40	-1.71648	0.094	0.272	7.92309e-36	LMO7	0
PXN...515	4.93009e-40	1.43579	0.349	0.138	8.58872e-36	PXN	0
LUC7L3...516	6.11284e-40	-0.732521	0.646	0.763	1.06492e-35	LUC7L3	0
NSUN3...517	6.11675e-40	-1.36597	0.22	0.414	1.0656e-35	NSUN3	0
STAU1...518	6.16973e-40	0.662891	0.802	0.634	1.07483e-35	STAU1	0
RFX1...519	6.38606e-40	1.44071	0.334	0.125	1.11252e-35	RFX1	0
GRAMD1C...520	6.83191e-40	-1.35134	0.217	0.413	1.19019e-35	GRAMD1C	0
EPB41L4A...521	7.57094e-40	0.4872	0.953	0.875	1.31893e-35	EPB41L4A	0
BEST3...522	7.79494e-40	-3.92143	0.009	0.127	1.35796e-35	BEST3	0
ENSBTAG00000045751...523	8.30353e-40	-2.27229	0.053	0.207	1.44656e-35	ENSBTAG00000045751	0
ARFGAP3...524	8.77878e-40	1.12928	0.543	0.319	1.52935e-35	ARFGAP3	0
FCGRT...525	8.9879e-40	-3.67795	0.014	0.138	1.56578e-35	FCGRT	0
STK17B...526	1.00902e-39	-1.1436	0.335	0.51	1.75782e-35	STK17B	0
SNX30...527	1.68498e-39	-1.08446	0.301	0.501	2.93541e-35	SNX30	0
TMEM68...528	2.33059e-39	-1.13785	0.314	0.491	4.06013e-35	TMEM68	0
DOCK3...529	2.4994e-39	-2.92415	0.032	0.172	4.3542e-35	DOCK3	0
ANXA5...530	2.64958e-39	1.05151	0.608	0.388	4.61583e-35	ANXA5	0
NT5C3B...531	5.10991e-39	-1.71552	0.117	0.293	8.90197e-35	NT5C3B	0
ABLIM1...532	6.95804e-39	1.19001	0.606	0.397	1.21216e-34	ABLIM1	0
GGA2...533	7.17065e-39	-1.83301	0.097	0.268	1.2492e-34	GGA2	0
RAB35...534	7.23736e-39	1.17876	0.426	0.196	1.26082e-34	RAB35	0
ATL2...535	7.70333e-39	-0.726683	0.73	0.82	1.342e-34	ATL2	0
TANC2...536	8.4238e-39	-0.910325	0.277	0.488	1.46751e-34	TANC2	0
UBE2E3...537	8.42505e-39	-0.946211	0.395	0.587	1.46773e-34	UBE2E3	0
CACHD1...538	8.62667e-39	-1.01158	0.385	0.569	1.50285e-34	CACHD1	0
SEC14L1...539	8.76166e-39	1.56671	0.332	0.13	1.52637e-34	SEC14L1	0
PLXDC2...540	9.40724e-39	-0.966947	0.33	0.537	1.63883e-34	PLXDC2	0
BTBD3...541	1.17849e-38	1.20035	0.395	0.173	2.05304e-34	BTBD3	0
RCN2...542	1.58121e-38	-1.57237	0.146	0.327	2.75463e-34	RCN2	0
CALD1...543	2.12557e-38	-0.949312	0.392	0.567	3.70296e-34	CALD1	0
FBXO11...544	2.23317e-38	0.66635	0.84	0.709	3.89041e-34	FBXO11	0
MOB3B...545	2.23543e-38	-1.90046	0.093	0.264	3.89434e-34	MOB3B	0
DGKH...546	2.88958e-38	1.29625	0.424	0.208	5.03394e-34	DGKH	0
GAREM1...547	3.9785e-38	0.83604	0.699	0.49	6.93094e-34	GAREM1	0
PANK3...548	4.00026e-38	0.910964	0.617	0.39	6.96885e-34	PANK3	0
ZNF330...549	4.22066e-38	-1.72166	0.134	0.306	7.35282e-34	ZNF330	0
TLE4...550	4.39292e-38	0.786353	0.784	0.614	7.65291e-34	TLE4	0
CTNNAL1...551	5.00317e-38	1.75631	0.243	0.071	8.71603e-34	CTNNAL1	0
ST8SIA1...552	5.61561e-38	-1.23306	0.204	0.402	9.78295e-34	ST8SIA1	0
SEMA3A...553	7.23552e-38	0.712445	0.873	0.732	1.2605e-33	SEMA3A	0
MAN1C1...554	7.51563e-38	0.940211	0.67	0.458	1.3093e-33	MAN1C1	0
NCL...555	7.72203e-38	-1.36335	0.201	0.386	1.34526e-33	NCL	0
FCHO2...556	7.90489e-38	0.617226	0.83	0.651	1.37711e-33	FCHO2	0
NAP1L1...557	9.1728e-38	-1.05637	0.302	0.49	1.59799e-33	NAP1L1	0
HSP90AB1...558	1.0445e-37	-1.68147	0.114	0.287	1.81963e-33	HSP90AB1	0
ACTB...559	1.49947e-37	-1.33828	0.186	0.369	2.61222e-33	ACTB	0
MAP2K1...560	1.7328e-37	0.979533	0.564	0.333	3.01871e-33	MAP2K1	0
ALPK3...561	1.78688e-37	1.82701	0.27	0.091	3.11292e-33	ALPK3	0
ZNF609...562	2.25901e-37	-0.488092	0.83	0.918	3.93542e-33	ZNF609	0
STAT3...563	2.93058e-37	0.752257	0.807	0.652	5.10536e-33	STAT3	0
MT-CYB...564	3.30297e-37	-1.50388	0.14	0.316	5.7541e-33	MT-CYB	0
SCGB1D...565	3.54177e-37	-1.12572	0.222	0.418	6.17013e-33	SCGB1D	0
HPGD...566	3.57667e-37	3.5985	0.147	0.02	6.23091e-33	HPGD	0
EEA1...567	3.64179e-37	0.716292	0.778	0.592	6.34437e-33	EEA1	0
AHNAK...568	4.85526e-37	0.92232	0.665	0.434	8.45835e-33	AHNAK	0
ELF2...569	5.42641e-37	0.5454	0.895	0.792	9.45335e-33	ELF2	0
ADD1...570	5.83384e-37	0.855618	0.611	0.363	1.01631e-32	ADD1	0
MT2A...571	7.75449e-37	2.40895	0.183	0.038	1.35091e-32	MT2A	0
TRPV6...572	9.68194e-37	-5.60659	0.003	0.105	1.68669e-32	TRPV6	0
TNRC6B...573	1.2332e-36	-0.484595	0.823	0.905	2.14835e-32	TNRC6B	0
ERBB4...574	1.37679e-36	0.495518	0.975	0.964	2.39851e-32	ERBB4	0
RORC...575	1.41823e-36	-1.10155	0.299	0.482	2.47069e-32	RORC	0
AHR...576	1.47151e-36	-2.22698	0.061	0.211	2.56351e-32	AHR	0
DHRS3...577	1.82904e-36	0.793227	0.667	0.455	3.18637e-32	DHRS3	0
IRF6...578	1.87818e-36	1.21379	0.397	0.185	3.27198e-32	IRF6	0
SSR1...579	2.12128e-36	-0.968607	0.371	0.532	3.69548e-32	SSR1	0
GOLIM4...580	2.88841e-36	-0.848363	0.384	0.574	5.03189e-32	GOLIM4	0
GYPC...581	3.04751e-36	-3.29802	0.016	0.134	5.30907e-32	GYPC	0
GTF2I...582	3.26467e-36	-0.754694	0.584	0.715	5.68739e-32	GTF2I	0
ATP7A...583	3.43737e-36	0.936652	0.72	0.535	5.98824e-32	ATP7A	0
OXCT1...584	3.54365e-36	1.10115	0.451	0.229	6.17339e-32	OXCT1	0
DOCK4...585	4.65485e-36	1.3371	0.632	0.461	8.10922e-32	DOCK4	0
CSRP1...586	5.71805e-36	1.18865	0.375	0.162	9.96141e-32	CSRP1	0
OPHN1...587	6.34453e-36	-0.540141	0.748	0.86	1.10528e-31	OPHN1	0
VMP1...588	8.15004e-36	-0.776094	0.534	0.706	1.41982e-31	VMP1	0
IDS...589	8.28598e-36	-2.38051	0.051	0.193	1.4435e-31	IDS	0
ZNF592...590	9.16022e-36	1.17478	0.394	0.177	1.5958e-31	ZNF592	0
HNRNPL...591	9.51211e-36	-1.05455	0.285	0.459	1.65711e-31	HNRNPL	0
PABPC1...592	1.2597e-35	-0.648808	0.651	0.763	2.19453e-31	PABPC1	0
GUF1...593	1.29811e-35	-1.19288	0.224	0.405	2.26144e-31	GUF1	0
C16H1orf74...594	1.46389e-35	-2.17965	0.07	0.22	2.55025e-31	C16H1orf74	0
CTSS...595	1.72299e-35	-2.24418	0.054	0.198	3.00162e-31	CTSS	0
WIPI1...596	2.59728e-35	1.31821	0.346	0.15	4.52472e-31	WIPI1	0
MSI2...597	2.69962e-35	0.585551	0.933	0.879	4.70301e-31	MSI2	0
SLC25A37...598	2.8539e-35	-1.02915	0.323	0.498	4.97178e-31	SLC25A37	0
COL3A1...599	2.86836e-35	-1.73399	0.09	0.25	4.99697e-31	COL3A1	0
MYLIP...600	4.37496e-35	-2.19518	0.048	0.189	7.62162e-31	MYLIP	0
EFCAB2...601	5.18194e-35	1.34738	0.392	0.191	9.02745e-31	EFCAB2	0
JARID2...602	5.24351e-35	-0.69207	0.582	0.745	9.13473e-31	JARID2	0
VEPH1...603	5.59085e-35	1.0101	0.55	0.328	9.73982e-31	VEPH1	0
PLEKHD1...604	8.12911e-35	1.26705	0.297	0.111	1.41617e-30	PLEKHD1	0
RBP1...605	9.21608e-35	-2.11763	0.061	0.207	1.60553e-30	RBP1	0
FRK...606	1.10757e-34	-2.37036	0.039	0.171	1.9295e-30	FRK	0
FNIP2...607	1.31491e-34	0.8412	0.606	0.373	2.29071e-30	FNIP2	0
PPP3CC...608	1.47639e-34	0.884775	0.61	0.396	2.57201e-30	PPP3CC	0
KLF15...609	1.51822e-34	1.63582	0.219	0.061	2.64489e-30	KLF15	0
SERPING1...610	1.76927e-34	-2.50044	0.032	0.158	3.08225e-30	SERPING1	0
CARMIL1...611	2.01823e-34	-0.440601	0.872	0.924	3.51597e-30	CARMIL1	0
CYSLTR2...612	2.27597e-34	-1.63763	0.099	0.263	3.96497e-30	CYSLTR2	0
DDI2...613	2.51408e-34	0.88958	0.689	0.523	4.37977e-30	DDI2	0
CECR2...614	2.60063e-34	0.807553	0.594	0.365	4.53056e-30	CECR2	0
C2CD2...615	2.83181e-34	-1.13637	0.275	0.454	4.93329e-30	C2CD2	0
MTHFR...616	3.04781e-34	1.61616	0.297	0.117	5.30958e-30	MTHFR	0
ZMIZ1...617	3.37992e-34	-0.653895	0.654	0.765	5.88816e-30	ZMIZ1	0
SERINC2...618	3.41514e-34	1.86484	0.196	0.049	5.94951e-30	SERINC2	0
GRXCR2...619	3.4418e-34	2.44026	0.159	0.029	5.99597e-30	GRXCR2	0
ANXA1...620	3.57369e-34	-1.84978	0.073	0.223	6.22572e-30	ANXA1	0
ATOSA...621	3.69008e-34	0.654394	0.872	0.763	6.42848e-30	ATOSA	0
SOX5...622	3.83754e-34	-1.85728	0.105	0.266	6.68537e-30	SOX5	0
CX3CL1...623	5.01933e-34	-3.97374	0.008	0.11	8.74417e-30	CX3CL1	0
PCGF5...624	5.97569e-34	0.701578	0.744	0.542	1.04103e-29	PCGF5	0
HNRNPA1...625	6.1741e-34	-1.26072	0.231	0.396	1.07559e-29	HNRNPA1	0
CLDN3...626	7.69417e-34	-1.37052	0.194	0.359	1.3404e-29	CLDN3	0
ENKUR...627	8.44638e-34	2.01313	0.195	0.049	1.47144e-29	ENKUR	0
CD44...628	8.56711e-34	-1.00618	0.159	0.346	1.49248e-29	CD44	0
BTN1A1...629	1.11642e-33	-1.35766	0.306	0.457	1.94491e-29	BTN1A1	0
CCDC160...630	1.17266e-33	-2.91056	0.029	0.15	2.0429e-29	CCDC160	0
TP53BP2...631	1.54074e-33	-0.966944	0.444	0.583	2.68413e-29	TP53BP2	0
C10H15orf48...632	1.72944e-33	-4.08641	0.009	0.111	3.01286e-29	C10H15orf48	0
H3-3B...633	1.78406e-33	-1.21508	0.22	0.389	3.10801e-29	H3-3B	0
ENSBTAG00000002026...634	2.65918e-33	-1.4451	0.175	0.337	4.63256e-29	ENSBTAG00000002026	0
RIMS4...635	2.73968e-33	2.33151	0.177	0.041	4.7728e-29	RIMS4	0
SETBP1...636	3.10299e-33	0.56538	0.878	0.765	5.40573e-29	SETBP1	0
USP13...637	3.24772e-33	0.736823	0.637	0.417	5.65785e-29	USP13	0
P4HB...638	3.68192e-33	-1.70046	0.112	0.268	6.41427e-29	P4HB	0
PTK2B...639	3.69909e-33	0.819518	0.623	0.396	6.44419e-29	PTK2B	0
TM9SF3...640	4.03012e-33	-0.82116	0.469	0.612	7.02088e-29	TM9SF3	0
PLEC...641	4.30189e-33	1.22251	0.374	0.173	7.49432e-29	PLEC	0
CPSF6...642	4.84554e-33	-0.947153	0.375	0.527	8.44141e-29	CPSF6	0
KRAS...643	4.88689e-33	0.823432	0.602	0.384	8.51345e-29	KRAS	0
MYO10...644	5.08734e-33	-0.83931	0.43	0.595	8.86266e-29	MYO10	0
NCK1...645	5.53173e-33	-0.776098	0.412	0.585	9.63683e-29	NCK1	0
RAB26...646	6.00126e-33	2.58136	0.144	0.023	1.04548e-28	RAB26	0
LSM6...647	6.11167e-33	-1.42422	0.15	0.315	1.06471e-28	LSM 6.00	0
FBP1...648	6.96825e-33	-1.61529	0.143	0.307	1.21394e-28	FBP1	0
NFATC3...649	7.47052e-33	1.04596	0.525	0.316	1.30144e-28	NFATC3	0
ARID2...650	1.02665e-32	0.538653	0.87	0.771	1.78853e-28	ARID2	0
ADIPOR2...651	1.08322e-32	1.306	0.346	0.156	1.88707e-28	ADIPOR2	0
TENT5A...652	1.08512e-32	1.077	0.394	0.191	1.89038e-28	TENT5A	0
ALCAM...653	1.16268e-32	-0.644135	0.689	0.805	2.0255e-28	ALCAM	0
DNAI4...654	1.34311e-32	1.71461	0.211	0.061	2.33983e-28	DNAI4	0
UBE2D1...655	1.40303e-32	1.03835	0.436	0.227	2.44421e-28	UBE2D1	0
DNTTIP1...656	1.41749e-32	-1.63942	0.135	0.292	2.46941e-28	DNTTIP1	0
PPM1H...657	1.49281e-32	-1.09034	0.277	0.454	2.60062e-28	PPM1H	0
NOP58...658	1.50858e-32	-1.32587	0.171	0.339	2.62811e-28	NOP58	0
NOTCH2...659	1.77529e-32	-0.726242	0.581	0.699	3.09273e-28	NOTCH2	0
SLC22A5...660	1.78598e-32	-1.30377	0.228	0.398	3.11136e-28	SLC22A5	0
MACC1...661	1.79597e-32	-0.816348	0.302	0.493	3.12876e-28	MACC1	0
SEMA4D...662	1.90442e-32	-1.10608	0.276	0.445	3.31769e-28	SEMA4D	0
CTSB...663	1.93835e-32	-1.47838	0.152	0.312	3.37679e-28	CTSB	0
SH3PXD2A...664	1.98103e-32	-1.5086	0.116	0.275	3.45115e-28	SH3PXD2A	0
SPINT1...665	2.07483e-32	-1.32172	0.167	0.331	3.61457e-28	SPINT1	0
HIVEP1...666	2.13291e-32	1.03473	0.479	0.274	3.71574e-28	HIVEP1	0
SWAP70...667	2.15503e-32	-0.922623	0.337	0.514	3.75428e-28	SWAP70	0
RPL14...668	2.18483e-32	-1.54473	0.097	0.252	3.80619e-28	RPL14	0
EFNB2...669	2.89423e-32	-2.59499	0.021	0.133	5.04203e-28	EFNB2	0
ZBTB33...670	2.91781e-32	-1.86066	0.105	0.256	5.08312e-28	ZBTB33	0
RIC3...671	5.12347e-32	-1.16522	0.258	0.428	8.9256e-28	RIC3	0
PDSS2...672	6.57169e-32	-1.05423	0.292	0.462	1.14485e-27	PDSS2	0
CSPP1...673	6.78651e-32	1.03142	0.433	0.225	1.18228e-27	CSPP1	0
MT-ND4...674	7.28638e-32	-1.54302	0.133	0.289	1.26936e-27	MT-ND4	0
RPS3A.1...675	7.69678e-32	-1.23705	0.199	0.365	1.34086e-27	RPS3A.1	0
PRKCA...676	7.73423e-32	0.597183	0.869	0.757	1.34738e-27	PRKCA	0
NCALD...677	7.91891e-32	-2.8936	0.025	0.138	1.37955e-27	NCALD	0
CDCA7L...678	9.16083e-32	-1.26953	0.24	0.407	1.59591e-27	CDCA7L	0
CASTOR2...679	9.86925e-32	1.45555	0.254	0.09	1.71932e-27	CASTOR2	0
ARHGAP29...680	1.06638e-31	-2.64128	0.027	0.142	1.85775e-27	ARHGAP29	0
FA2H...681	1.46492e-31	3.16603	0.12	0.014	2.55203e-27	FA2H	0
ENSBTAG00000014220...682	1.46715e-31	1.69855	0.239	0.082	2.55593e-27	ENSBTAG00000014220	0
CHRM3...683	1.49165e-31	-4.05802	0.012	0.112	2.59861e-27	CHRM3	0
LPAR1...684	1.54224e-31	-1.19742	0.208	0.382	2.68673e-27	LPAR1	0
FBXO10...685	1.61407e-31	2.4659	0.156	0.032	2.81188e-27	FBXO10	0
RFX3...686	1.71988e-31	0.91451	0.572	0.376	2.9962e-27	RFX3	0
OSBPL1A...687	1.73018e-31	0.489872	0.908	0.85	3.01415e-27	OSBPL1A	0
STK17A...688	2.14775e-31	-1.04503	0.314	0.483	3.7416e-27	STK17A	0
JUN...689	2.3047e-31	-2.07832	0.069	0.207	4.01501e-27	JUN	0
TANK...690	2.33949e-31	-0.864332	0.357	0.537	4.07563e-27	TANK	0
YWHAZ...691	2.42299e-31	0.812318	0.616	0.398	4.22109e-27	YWHAZ	0
PARM1...692	2.5496e-31	-2.6272	0.034	0.154	4.44166e-27	PARM1	0
KSR1...693	2.63639e-31	-2.53665	0.039	0.162	4.59286e-27	KSR1	0
PITPNC1...694	2.65382e-31	-2.05459	0.058	0.192	4.62321e-27	PITPNC1	0
PDLIM5...695	2.76297e-31	-0.783846	0.443	0.612	4.81337e-27	PDLIM5	0
RAP1B...696	2.79602e-31	0.872887	0.646	0.442	4.87094e-27	RAP1B	0
PTBP3...697	2.8972e-31	0.736503	0.684	0.478	5.04721e-27	PTBP3	0
CSF2RB...698	3.54821e-31	-0.604289	0.721	0.812	6.18134e-27	CSF2RB	0
B4GALT1...699	3.5587e-31	-0.39468	0.888	0.959	6.19962e-27	B4GALT1	0
PNRC1...700	3.61936e-31	1.07322	0.424	0.222	6.30529e-27	PNRC1	0
RALA...701	4.64467e-31	1.02607	0.467	0.261	8.09148e-27	RALA	0
CDKAL1...702	4.70516e-31	-0.557298	0.73	0.819	8.19686e-27	CDKAL1	0
ARAP2...703	5.55508e-31	-0.997333	0.335	0.5	9.6775e-27	ARAP2	0
MAP3K1...704	5.98059e-31	-0.673476	0.593	0.715	1.04188e-26	MAP3K1	0
SETD6...705	8.15917e-31	1.33705	0.277	0.105	1.42141e-26	SETD6	0
SPCS2...706	8.79129e-31	-1.37367	0.173	0.331	1.53153e-26	SPCS2	0
MATN2...707	1.18433e-30	-2.73962	0.032	0.146	2.06322e-26	MATN2	0
PAH...708	1.29004e-30	1.36666	0.311	0.136	2.24739e-26	PAH	0
CLSTN1...709	1.35578e-30	-0.809375	0.444	0.59	2.3619e-26	CLSTN1	0
DHTKD1...710	1.48941e-30	-1.34898	0.171	0.329	2.59471e-26	DHTKD1	0
COX1...711	1.50441e-30	-0.853868	0.328	0.49	2.62083e-26	COX1	0
RPL8...712	1.70908e-30	-1.87981	0.085	0.225	2.97738e-26	RPL8	0
FBXW7...713	1.72197e-30	-0.752109	0.754	0.813	2.99984e-26	FBXW7	0
SRGAP1...714	1.7458e-30	-1.21014	0.192	0.363	3.04136e-26	SRGAP1	0
SSH2...715	1.7742e-30	0.949332	0.501	0.299	3.09083e-26	SSH2	0
TYW1...716	1.82498e-30	-1.98486	0.052	0.181	3.1793e-26	TYW1	0
ODAD2...717	2.01942e-30	2.72736	0.121	0.016	3.51803e-26	ODAD2	0
CCL28...718	2.19555e-30	-0.599628	0.649	0.775	3.82486e-26	CCL28	0
SDCBP2...719	2.28172e-30	-4.13512	0.007	0.098	3.97499e-26	SDCBP2	0
MYBPH...720	2.62459e-30	-3.36241	0.012	0.109	4.5723e-26	MYBPH	0
CDH26...721	3.6459e-30	-3.11939	0.015	0.114	6.35152e-26	CDH26	0
ENSBTAG00000052465...722	4.10963e-30	1.1611	0.343	0.158	7.15938e-26	ENSBTAG00000052465	0
TIA1...723	4.17181e-30	-0.939417	0.367	0.515	7.26771e-26	TIA1	0
DBT...724	4.66563e-30	1.21576	0.342	0.159	8.12799e-26	DBT	0
TAPBP...725	6.04881e-30	-1.54103	0.118	0.265	1.05376e-25	TAPBP	0
TMTC1...726	6.8877e-30	0.980879	0.554	0.35	1.19991e-25	TMTC1	0
YWHAQ...727	6.95406e-30	0.918355	0.555	0.355	1.21147e-25	YWHAQ	0
GTPBP2...728	7.99806e-30	1.46355	0.24	0.083	1.39334e-25	GTPBP2	0
ARHGEF9...729	8.05114e-30	-1.53326	0.116	0.27	1.40259e-25	ARHGEF9	0
SAMD12...730	8.44676e-30	0.366	0.982	0.96	1.47151e-25	SAMD12	0
COP1...731	8.47083e-30	0.590966	0.814	0.641	1.4757e-25	COP 1	0
SH3GLB2...732	1.13263e-29	0.829613	0.481	0.261	1.97316e-25	SH3GLB2	0
TEX2...733	1.22926e-29	1.00275	0.499	0.299	2.14149e-25	TEX2	0
LNX1...734	1.23021e-29	-1.23032	0.169	0.329	2.14314e-25	LNX1	0
NSL1...735	1.3824e-29	-1.98189	0.055	0.183	2.40829e-25	NSL1	0
SKIC3...736	2.10132e-29	-0.828008	0.399	0.548	3.6607e-25	SKIC3	0
GNA12...737	2.1532e-29	1.27266	0.298	0.127	3.75108e-25	GNA12	0
IKBKE...738	2.18384e-29	-1.63369	0.088	0.231	3.80447e-25	IKBKE	0
UGCG...739	2.65391e-29	-1.58261	0.134	0.282	4.62338e-25	UGCG	0
MANSC1...740	3.17354e-29	-2.13459	0.052	0.177	5.52863e-25	MANSC1	0
TANC1...741	3.20332e-29	0.749778	0.656	0.463	5.58051e-25	TANC1	0
MBD2...742	3.87375e-29	0.770042	0.608	0.393	6.74846e-25	MBD2	0
ARHGAP35...743	4.08522e-29	0.692843	0.676	0.475	7.11687e-25	ARHGAP35	0
MAX...744	4.24468e-29	-0.628528	0.631	0.734	7.39466e-25	MAX	0
LCP2...745	4.27232e-29	0.924232	0.407	0.206	7.44281e-25	LCP2	0
FAM174B...746	4.63018e-29	1.53999	0.198	0.059	8.06623e-25	FAM174B	0
DPP8...747	5.04405e-29	-0.781463	0.406	0.549	8.78724e-25	DPP8	0
GRK4...748	5.34288e-29	1.16027	0.277	0.109	9.30783e-25	GRK4	0
TMEM171...749	6.72076e-29	2.45569	0.128	0.021	1.17082e-24	TMEM171	0
RPL22...750	7.38558e-29	-1.37017	0.162	0.313	1.28664e-24	RPL22	0
BGN...751	7.84904e-29	-4.78896	0.004	0.086	1.36738e-24	BGN	0
ANO6...752	8.40425e-29	-1.42433	0.109	0.256	1.4641e-24	ANO6	0
SCGB2A2...753	8.80216e-29	-2.12654	0.036	0.15	1.53342e-24	SCGB2A2	0
TRANK1...754	1.02495e-28	-0.840095	0.262	0.43	1.78556e-24	TRANK1	0
PARP8...755	1.12364e-28	-2.5863	0.039	0.153	1.95749e-24	PARP8	0
IQCB1...756	1.15216e-28	-1.69961	0.092	0.232	2.00717e-24	IQCB1	0
ZNF750...757	1.3349e-28	-2.29203	0.042	0.158	2.32553e-24	ZNF750	0
CEP68...758	1.62877e-28	1.23676	0.267	0.103	2.83748e-24	CEP68	0
MAP7D1...759	1.64546e-28	2.43979	0.128	0.022	2.86656e-24	MAP7D1	0
BBS4...760	1.65419e-28	0.866957	0.515	0.309	2.88177e-24	BBS4	0
CAPN14...761	1.66788e-28	1.69183	0.196	0.061	2.90561e-24	CAPN14	0
CLIP4...762	1.76663e-28	-4.05503	0.007	0.092	3.07764e-24	CLIP4	0
RSU1...763	2.12326e-28	0.874163	0.473	0.274	3.69892e-24	RSU1	0
SLC28A1...764	2.1712e-28	1.29779	0.362	0.185	3.78245e-24	SLC28A1	0
RPS14...765	2.37635e-28	-1.53483	0.124	0.268	4.13983e-24	RPS14	0
RAB27B...766	2.55686e-28	-1.76276	0.06	0.189	4.45431e-24	RAB27B	0
ILKAP...767	2.66933e-28	0.742693	0.618	0.411	4.65023e-24	ILKAP	0
NCOA3...768	2.70022e-28	0.550049	0.84	0.712	4.70406e-24	NCOA3	0
PROM1...769	3.56484e-28	-0.716295	0.323	0.502	6.21031e-24	PROM1	0
SCP2...770	4.06507e-28	-0.936472	0.298	0.458	7.08177e-24	SCP2	0
SMAD5...771	4.94018e-28	-0.972426	0.318	0.471	8.60629e-24	SMAD5	0
SPRED1...772	5.5811e-28	-1.00174	0.248	0.413	9.72284e-24	SPRED1	0
DNAJB4...773	6.30311e-28	-1.41708	0.133	0.28	1.09807e-23	DNAJB4	0
CYP11A1...774	6.53025e-28	-3.99658	0.008	0.094	1.13763e-23	CYP11A1	0
CYP2R1...775	6.87808e-28	-3.33159	0.016	0.111	1.19823e-23	CYP2R1	0
TBC1D8...776	7.63775e-28	0.722645	0.689	0.529	1.33057e-23	TBC1D8	0
EXOC3L2...777	7.76884e-28	-4.23836	0.006	0.089	1.35341e-23	EXOC3L2	0
LRPPRC...778	7.80837e-28	-1.26534	0.167	0.322	1.3603e-23	LRPPRC	0
HIVEP2...779	7.98676e-28	2.05357	0.178	0.051	1.39137e-23	HIVEP2	0
WDR47...780	9.74567e-28	1.12358	0.334	0.158	1.69779e-23	WDR47	0
PAK2...781	1.00814e-27	0.678526	0.574	0.366	1.75628e-23	PAK2	0
PLPP3...782	1.16081e-27	-0.828711	0.418	0.574	2.02224e-23	PLPP3	0
WNK2...783	1.22636e-27	-0.881262	0.338	0.499	2.13644e-23	WNK2	0
CLSPN...784	1.2879e-27	2.35514	0.151	0.036	2.24365e-23	CLSPN	0
CDC14A...785	1.30976e-27	1.16555	0.336	0.163	2.28174e-23	CDC14A	0
RELCH...786	1.33356e-27	-0.654387	0.61	0.701	2.32319e-23	RELCH	0
NR3C2...787	1.38129e-27	-0.536596	0.782	0.837	2.40635e-23	NR3C2	0
SKA3...788	1.41254e-27	2.93824	0.107	0.013	2.46079e-23	SKA3	0
RASL11B...789	1.41371e-27	2.66206	0.121	0.02	2.46282e-23	RASL11B	0
MICAL3...790	1.44303e-27	0.888854	0.491	0.285	2.5139e-23	MICAL3	0
TPM4...791	1.45373e-27	-1.6248	0.126	0.267	2.53255e-23	TPM4	0
RBMX...792	1.49021e-27	-0.908626	0.339	0.479	2.59609e-23	RBMX	0
PRSS48...793	1.50459e-27	2.06699	0.15	0.035	2.62115e-23	PRSS48	0
AIFM1...794	1.56923e-27	1.01269	0.409	0.219	2.73375e-23	AIFM1	0
SLC10A5...795	1.5832e-27	0.675193	0.701	0.516	2.7581e-23	SLC10A5	0
DUSP19...796	1.68831e-27	1.03774	0.367	0.179	2.94121e-23	DUSP19	0
KIF1B...797	1.88134e-27	0.752638	0.602	0.401	3.27749e-23	KIF1B	0
ZNF507...798	2.01015e-27	-1.18171	0.17	0.324	3.50188e-23	ZNF507	0
RNF121...799	2.04133e-27	-0.799682	0.306	0.467	3.55621e-23	RNF121	0
RPL7A...800	2.12152e-27	-1.3912	0.124	0.266	3.6959e-23	RPL7A	0
SH3D19...801	2.14318e-27	0.535503	0.866	0.762	3.73363e-23	SH3D19	0
GRHL2...802	2.15357e-27	-0.786461	0.503	0.628	3.75173e-23	GRHL2	0
GTF2IRD1...803	2.18254e-27	-1.6839	0.091	0.225	3.80221e-23	GTF2IRD1	0
MFSD6...804	2.26083e-27	0.634526	0.743	0.562	3.93859e-23	MFSD6	0
APLF...805	2.30894e-27	0.949237	0.407	0.218	4.02241e-23	APLF	0
FNDC3B...806	2.43497e-27	0.42201	0.965	0.941	4.24196e-23	FNDC3B	0
RIMBP2...807	2.44074e-27	-5.30665	0.003	0.078	4.25202e-23	RIMBP2	0
NDST1...808	3.11973e-27	-1.09701	0.256	0.406	5.43488e-23	NDST1	0
ENPP1...809	3.2086e-27	1.38638	0.211	0.072	5.5897e-23	ENPP1	0
HLCS...810	3.25965e-27	-1.3077	0.227	0.384	5.67863e-23	HLCS	0
NMT1...811	3.87785e-27	-1.02319	0.256	0.402	6.7556e-23	NMT1	0
RASSF5...812	3.94089e-27	-2.01469	0.043	0.157	6.86543e-23	RASSF5	0
MACROD1...813	4.03095e-27	1.09181	0.319	0.146	7.02232e-23	MACROD1	0
CDON...814	4.36991e-27	0.758054	0.737	0.595	7.61283e-23	CDON	0
KLF7...815	5.05811e-27	-1.96338	0.049	0.167	8.81173e-23	KLF7	0
MTDH...816	5.37866e-27	-0.87683	0.315	0.47	9.37016e-23	MTDH	0
KLF5...817	5.60942e-27	1.03809	0.337	0.162	9.77217e-23	KLF5	0
RALBP1...818	5.61909e-27	0.995913	0.374	0.189	9.78902e-23	RALBP1	0
ARHGAP39...819	5.65335e-27	1.2192	0.231	0.082	9.8487e-23	ARHGAP39	0
EEF1A1...820	5.72541e-27	-1.33227	0.133	0.276	9.97424e-23	EEF1A1	0
STT3A...821	5.82763e-27	-1.6393	0.076	0.205	1.01523e-22	STT3A	0
EPB41...822	5.82985e-27	0.492627	0.84	0.726	1.01562e-22	EPB41	0
LBP...823	6.63415e-27	-0.754464	0.28	0.458	1.15573e-22	LBP	0
ENSBTAG00000048722...824	7.07444e-27	0.732821	0.677	0.512	1.23244e-22	ENSBTAG00000048722	0
POLR3A...825	7.14079e-27	-1.32238	0.144	0.287	1.244e-22	POLR3A	0
EPHB3...826	7.35152e-27	-2.65933	0.025	0.124	1.28071e-22	EPHB3	0
RYBP...827	7.86917e-27	0.817768	0.569	0.377	1.37089e-22	RYBP	0
NOTCH3...828	8.05855e-27	-4.98606	0.003	0.077	1.40388e-22	NOTCH3	0
AIFM2...829	8.12942e-27	-2.41459	0.04	0.149	1.41623e-22	AIFM2	0
VCL...830	9.28192e-27	-0.982715	0.305	0.467	1.617e-22	VCL	0
NPR3...831	9.35245e-27	6.11448	0.076	0.001	1.62929e-22	NPR 3.00	0
LURAP1L...832	9.42118e-27	-0.922878	0.301	0.465	1.64126e-22	LURAP1L	0
MBTPS2...833	9.70562e-27	-1.05622	0.286	0.429	1.69082e-22	MBTPS2	0
ZBTB38...834	9.79567e-27	0.697703	0.661	0.47	1.7065e-22	ZBTB38	0
SEMA3C...835	9.85952e-27	1.11621	0.319	0.152	1.71763e-22	SEMA3C	0
SERPINC1...836	9.97371e-27	2.7069	0.107	0.014	1.73752e-22	SERPINC1	0
PRKCB...837	1.04108e-26	-2.55979	0.03	0.133	1.81367e-22	PRKCB	0
TRAM1...838	1.06918e-26	-1.02599	0.279	0.423	1.86262e-22	TRAM1	0
KTN1...839	1.16906e-26	-0.552635	0.596	0.71	2.03662e-22	KTN1	0
FTH1...840	1.17873e-26	-1.65113	0.093	0.224	2.05346e-22	FTH1	0
WDR76...841	1.50182e-26	-1.91382	0.063	0.185	2.61633e-22	WDR76	0
SYNE1...842	1.58546e-26	1.6637	0.196	0.064	2.76203e-22	SYNE1	0
UIMC1...843	1.58808e-26	-0.775271	0.34	0.497	2.7666e-22	UIMC1	0
AUH...844	1.60725e-26	0.576584	0.79	0.646	2.79999e-22	AUH	0
ENSBTAG00000039714...845	1.80522e-26	-1.36488	0.1	0.239	3.14488e-22	ENSBTAG00000039714	0
VWA8...846	2.01472e-26	-0.655307	0.524	0.65	3.50984e-22	VWA8	0
DCAF6...847	2.03727e-26	0.525968	0.834	0.696	3.54912e-22	DCAF6	0
RUNX1...848	2.55431e-26	-0.404278	0.754	0.862	4.44987e-22	RUNX1	0
ENSBTAG00000020814...849	2.61882e-26	1.97482	0.17	0.049	4.56225e-22	ENSBTAG00000020814	0
CCDC60...850	2.72741e-26	-6.39196	0.002	0.074	4.75143e-22	CCDC60	0
SREK1...851	2.92846e-26	-0.78223	0.396	0.535	5.10166e-22	SREK1	0
RPS7...852	3.39043e-26	-1.53815	0.109	0.243	5.90647e-22	RPS7	0
SLC38A7...853	3.46262e-26	1.41134	0.253	0.103	6.03223e-22	SLC38A7	0
RPL13...854	3.63288e-26	-1.30268	0.138	0.279	6.32885e-22	RPL13	0
PHYHIPL...855	3.63595e-26	3.71261	0.107	0.015	6.3342e-22	PHYHIPL	0
CCDC85C...856	3.7583e-26	1.4195	0.199	0.065	6.54734e-22	CCDC85C	0
ZNF146...857	4.01595e-26	-0.915934	0.291	0.436	6.99619e-22	ZNF146	0
TSBP1...858	4.57151e-26	-7.31092	0.001	0.07	7.96403e-22	TSBP1	0
HNRNPLL...859	4.88482e-26	0.784507	0.677	0.52	8.50984e-22	HNRNPLL	0
GARRE1...860	4.98456e-26	0.750114	0.597	0.411	8.6836e-22	GARRE1	0
VPS13D...861	5.06648e-26	-0.457619	0.79	0.844	8.82631e-22	VPS13D	0
DPP10...862	5.20416e-26	-0.752375	0.316	0.494	9.06617e-22	DPP10	0
ADGRF1...863	5.84662e-26	-0.874266	0.473	0.608	1.01854e-21	ADGRF1	0
CUX2...864	6.11147e-26	2.51684	0.116	0.02	1.06468e-21	CUX2	0
TMEM260...865	6.44872e-26	-0.795613	0.366	0.517	1.12343e-21	TMEM260	0
TXNDC11...866	7.00737e-26	-0.767184	0.435	0.564	1.22075e-21	TXNDC11	0
HNRNPA2B1...867	7.16164e-26	-0.351245	0.931	0.95	1.24763e-21	HNRNPA2B1	0
GTF3C1...868	8.19385e-26	-0.607453	0.7	0.792	1.42745e-21	GTF3C1	0
AEBP2...869	8.73448e-26	-1.03343	0.258	0.407	1.52163e-21	AEBP2	0
C4BPA...870	8.7616e-26	0.981543	0.395	0.215	1.52636e-21	C4BPA	0
TAX1BP1...871	9.15614e-26	-0.352869	0.905	0.948	1.59509e-21	TAX1BP1	0
ACSS1...872	9.96492e-26	0.607789	0.637	0.426	1.73599e-21	ACSS1	0
TALDO1...873	1.08552e-25	-1.47027	0.115	0.249	1.89108e-21	TALDO1	0
ARRDC4...874	1.15748e-25	-1.02788	0.207	0.363	2.01645e-21	ARRDC4	0
GLUL...875	1.16125e-25	1.06023	0.295	0.131	2.02301e-21	GLUL	0
RPS2...876	1.16685e-25	-1.32814	0.135	0.276	2.03277e-21	RPS2	0
EGR1...877	1.17379e-25	-1.9165	0.027	0.126	2.04486e-21	EGR1	0
ENSBTAG00000040034...878	1.32962e-25	2.40379	0.148	0.038	2.31634e-21	ENSBTAG00000040034	0
FAM135A...879	1.39314e-25	0.777614	0.557	0.363	2.42698e-21	FAM135A	0
ENSBTAG00000005191...880	1.41718e-25	-1.48335	0.107	0.237	2.46888e-21	ENSBTAG00000005191	0
PPIB...881	1.8809e-25	-1.85958	0.066	0.185	3.27672e-21	PPIB	0
ANGPTL4...882	1.89059e-25	-1.81424	0.051	0.165	3.29359e-21	ANGPTL4	0
NAA38...883	1.95077e-25	-2.65287	0.021	0.114	3.39843e-21	NAA38	0
STX6...884	2.02703e-25	-1.02798	0.225	0.378	3.53129e-21	STX6	0
LGALS9...885	2.12041e-25	-3.01756	0.016	0.104	3.69397e-21	LGALS9	0
WDFY3...886	2.30161e-25	-1.03697	0.208	0.361	4.00964e-21	WDFY3	0
ECH1...887	2.39919e-25	-1.99476	0.047	0.158	4.17962e-21	ECH1	0
ENSBTAG00000051176...888	2.50755e-25	-2.78075	0.018	0.107	4.3684e-21	ENSBTAG00000051176	0
ZZZ3...889	2.71742e-25	-0.588404	0.541	0.662	4.73402e-21	ZZZ3	0
PGR...890	2.80237e-25	-1.00142	0.256	0.412	4.88201e-21	PGR	0
ENSBTAG00000059651...891	2.80968e-25	1.87334	0.191	0.065	4.89474e-21	ENSBTAG00000059651	0
HAPSTR1...892	2.85115e-25	0.690323	0.63	0.436	4.96699e-21	HAPSTR1	0
CD109...893	2.8523e-25	2.78631	0.105	0.015	4.96899e-21	CD109	0
LIN7A...894	3.39015e-25	-1.45871	0.08	0.208	5.90598e-21	LIN7A	0
GNL3...895	3.79124e-25	-2.01793	0.054	0.167	6.60472e-21	GNL3	0
PFDN1...896	4.026e-25	-0.83184	0.322	0.471	7.0137e-21	PFDN1	0
DDIT4...897	4.02721e-25	1.7276	0.149	0.038	7.01581e-21	DDIT4	0
SGSM2...898	4.66681e-25	-1.94234	0.06	0.173	8.13004e-21	SGSM2	0
ENSBTAG00000058381...899	4.83056e-25	-1.10646	0.255	0.403	8.41532e-21	ENSBTAG00000058381	0
ATF3...900	5.01454e-25	-2.77157	0.022	0.114	8.73583e-21	ATF3	0
TTLL5...901	5.02133e-25	0.797678	0.493	0.303	8.74767e-21	TTLL5	0
PLEKHA8...902	5.34361e-25	-1.81895	0.069	0.189	9.30911e-21	PLEKHA8	0
ALDH2...903	6.42538e-25	-0.790735	0.437	0.548	1.11937e-20	ALDH2	0
PPP4R2...904	6.56504e-25	0.673083	0.656	0.468	1.1437e-20	PPP4R2	0
ARFIP1...905	6.76573e-25	-0.611638	0.581	0.678	1.17866e-20	ARFIP1	0
GCLC...906	7.26517e-25	-2.32037	0.04	0.144	1.26566e-20	GCLC	0
CDC42SE2...907	7.2773e-25	0.94944	0.423	0.239	1.26778e-20	CDC42SE2	0
DDOST...908	8.0868e-25	-1.91022	0.054	0.165	1.4088e-20	DDOST	0
RACK1...909	8.4827e-25	-1.48419	0.104	0.232	1.47777e-20	RACK1	0
PNRC2...910	1.02549e-24	-0.696386	0.536	0.633	1.7865e-20	PNRC2	0
KIF16B...911	1.0558e-24	-0.513273	0.683	0.765	1.8393e-20	KIF16B	0
RPL18...912	1.11834e-24	-1.59895	0.094	0.22	1.94825e-20	RPL18	0
RPLP1...913	1.18446e-24	-0.887305	0.284	0.429	2.06345e-20	RPLP1	0
LGR4...914	1.3438e-24	-0.570222	0.527	0.664	2.34104e-20	LGR4	0
TCP11L1...915	1.35763e-24	0.860748	0.416	0.227	2.36514e-20	TCP11L1	0
GNA13...916	1.37006e-24	0.892464	0.459	0.272	2.38678e-20	GNA13	0
KLF12...917	1.40236e-24	1.2237	0.348	0.188	2.44305e-20	KLF12	0
RPS6KA3...918	1.43311e-24	0.902197	0.593	0.411	2.49662e-20	RPS6KA3	0
RALGDS...919	1.4397e-24	1.50297	0.199	0.07	2.50811e-20	RALGDS	0
PDE8A...920	1.63807e-24	-1.53745	0.091	0.218	2.85369e-20	PDE8A	0
FTO...921	1.75355e-24	-0.629978	0.576	0.701	3.05486e-20	FTO	0
WDFY2...922	1.87334e-24	-0.893395	0.323	0.468	3.26354e-20	WDFY2	0
HADHB...923	1.96198e-24	-3.96482	0.006	0.078	3.41796e-20	HADHB	0
ANKMY2...924	2.12284e-24	1.00289	0.366	0.194	3.6982e-20	ANKMY2	0
EFNA5...925	2.2711e-24	0.813232	0.693	0.553	3.95647e-20	EFNA5	0
MAML3...926	2.34018e-24	-0.467722	0.792	0.883	4.07682e-20	MAML3	0
CREG1...927	2.36323e-24	-1.58269	0.087	0.208	4.11699e-20	CREG1	0
ERN1...928	2.45547e-24	0.952832	0.45	0.268	4.27767e-20	ERN 1.00	0
HNF4G...929	2.52614e-24	1.14996	0.264	0.118	4.40079e-20	HNF4G	0
LCP1...930	2.68394e-24	-2.20854	0.03	0.128	4.67569e-20	LCP1	0
ENSBTAG00000015899...931	2.68814e-24	1.12032	0.293	0.133	4.683e-20	ENSBTAG00000015899	0
PIP5K1A...932	2.8461e-24	0.696835	0.543	0.346	4.95819e-20	PIP5K1A	0
LRRFIP1...933	2.97411e-24	0.63413	0.723	0.556	5.1812e-20	LRRFIP1	0
PIK3C2G...934	2.97951e-24	0.856831	0.651	0.512	5.1906e-20	PIK3C2G	0
DOCK5...935	3.06645e-24	-0.717863	0.409	0.546	5.34206e-20	DOCK5	0
NT5C...936	3.60863e-24	-1.54554	0.095	0.219	6.28659e-20	NT5C	0
MTA3...937	3.61651e-24	-0.782856	0.344	0.489	6.30033e-20	MTA3	0
SPG21...938	3.64205e-24	-2.48354	0.027	0.119	6.34482e-20	SPG21	0
NFKBIZ...939	3.68804e-24	-1.06473	0.243	0.386	6.42493e-20	NFKBIZ	0
IL4R...940	4.02834e-24	0.912883	0.396	0.214	7.01776e-20	IL4R	0
MAP1LC3B...941	4.43132e-24	1.04057	0.325	0.16	7.7198e-20	MAP1LC3B	0
ARHGAP10...942	4.61752e-24	0.505543	0.831	0.69	8.04417e-20	ARHGAP10	0
KANSL1L...943	4.96974e-24	0.785664	0.484	0.296	8.65778e-20	KANSL1L	0
STK3...944	6.17309e-24	0.427034	0.91	0.848	1.07541e-19	STK3	0
ZNHIT6...945	6.56775e-24	-2.20145	0.028	0.123	1.14417e-19	ZNHIT6	0
NVL...946	6.963e-24	-0.892547	0.31	0.453	1.21302e-19	NVL	0
RPL24...947	7.0248e-24	-1.33079	0.143	0.276	1.22379e-19	RPL24	0
RBMS1...948	7.0481e-24	-0.492841	0.713	0.808	1.22785e-19	RBMS1	0
HCFC2...949	7.30964e-24	0.60632	0.658	0.47	1.27341e-19	HCFC2	0
ANO3...950	7.33432e-24	0.964845	0.268	0.116	1.27771e-19	ANO3	0
PAQR8...951	7.3593e-24	-1.39541	0.128	0.26	1.28206e-19	PAQR8	0
TMEM150C...952	7.37604e-24	-0.712701	0.449	0.595	1.28498e-19	TMEM150C	0
GPD2...953	7.9406e-24	-1.25672	0.103	0.234	1.38333e-19	GPD2	0
PAXBP1...954	9.48507e-24	-0.666394	0.505	0.622	1.65239e-19	PAXBP1	0
CTNNA1...955	9.49367e-24	0.413764	0.895	0.801	1.65389e-19	CTNNA1	0
UBE2Q2...956	9.53393e-24	0.76112	0.638	0.467	1.66091e-19	UBE2Q2	0
LONRF1...957	1.02155e-23	0.913422	0.379	0.206	1.77964e-19	LONRF1	0
MYOCD...958	1.0911e-23	-3.09074	0.032	0.127	1.9008e-19	MYOCD	0
CCDC138...959	1.09962e-23	1.29892	0.19	0.065	1.91564e-19	CCDC138	0
PPP3CA...960	1.1673e-23	0.43244	0.925	0.848	2.03356e-19	PPP3CA	0
GUCY1A1...961	1.32474e-23	-1.01202	0.441	0.555	2.30783e-19	GUCY1A1	0
RPS5...962	1.45244e-23	-1.61828	0.096	0.218	2.5303e-19	RPS5	0
TNFRSF1B...963	1.54101e-23	-1.60378	0.094	0.218	2.6846e-19	TNFRSF1B	0
PTPRJ...964	1.54645e-23	0.67494	0.675	0.517	2.69407e-19	PTPRJ	0
SFXN1...965	1.59739e-23	-2.53155	0.022	0.11	2.78281e-19	SFXN1	0
TDRD7...966	1.64973e-23	0.80269	0.41	0.233	2.87399e-19	TDRD7	0
PIGA...967	1.75738e-23	1.08265	0.293	0.137	3.06153e-19	PIGA	0
PXMP2...968	1.79782e-23	1.33857	0.196	0.07	3.13197e-19	PXMP2	0
CDYL2...969	1.84381e-23	0.970246	0.346	0.181	3.21209e-19	CDYL2	0
CA10...970	1.9576e-23	2.53237	0.105	0.018	3.41034e-19	CA10	0
RPL13A...971	1.97092e-23	-1.17135	0.156	0.293	3.43354e-19	RPL13A	0
TIMP3...972	1.97507e-23	-0.782862	0.232	0.388	3.44077e-19	TIMP3	0
LRRC8D...973	1.97583e-23	-0.646062	0.299	0.465	3.4421e-19	LRRC8D	0
ELP6...974	2.13022e-23	-2.39039	0.023	0.111	3.71106e-19	ELP6	0
NXN...975	2.21459e-23	0.747267	0.599	0.412	3.85803e-19	NXN	0
STEAP4...976	2.24812e-23	-3.28539	0.013	0.092	3.91645e-19	STEAP4	0
DDX5...977	2.27891e-23	0.456509	0.886	0.822	3.97009e-19	DDX5	0
EZH2...978	2.35182e-23	0.856164	0.408	0.225	4.09711e-19	EZH2	0
NFYC...979	2.61528e-23	-1.10118	0.196	0.334	4.55608e-19	NFYC	0
SERTAD4...980	2.63148e-23	-1.14398	0.247	0.384	4.58431e-19	SERTAD4	0
KIF26B...981	2.85052e-23	-3.05204	0.021	0.107	4.9659e-19	KIF26B	0
GPR161...982	2.86782e-23	0.937071	0.394	0.221	4.99602e-19	GPR161	0
AKAP8L...983	2.87254e-23	-0.550235	0.536	0.653	5.00425e-19	AKAP8L	0
FAM13A...984	2.90818e-23	0.807605	0.653	0.508	5.06633e-19	FAM13A	0
NCOA1...985	2.99924e-23	0.649887	0.646	0.474	5.22498e-19	NCOA1	0
SLC1A5...986	3.44932e-23	2.07464	0.124	0.028	6.00905e-19	SLC1A5	0
DHX36...987	3.99804e-23	-0.831084	0.337	0.469	6.96498e-19	DHX36	0
CREB5...988	4.50983e-23	-1.04914	0.112	0.243	7.85657e-19	CREB5	0
MCC...989	4.54718e-23	-0.396941	0.63	0.779	7.92165e-19	MCC	0
RNF144A...990	4.67767e-23	-3.70325	0.008	0.08	8.14897e-19	RNF144A	0
YPEL2...991	4.79318e-23	0.925279	0.407	0.231	8.3502e-19	YPEL2	0
CUEDC1...992	4.8321e-23	0.925958	0.431	0.258	8.41801e-19	CUEDC1	0
MICAL2...993	5.00486e-23	1.20044	0.255	0.112	8.71898e-19	MICAL2	0
COL1A1...994	5.14872e-23	-2.03454	0.05	0.154	8.96958e-19	COL1A1	0
OVCH2...995	5.18332e-23	-1.34052	0.093	0.218	9.02987e-19	OVCH2	0
ARHGEF6...996	5.76703e-23	-2.02067	0.055	0.161	1.00467e-18	ARHGEF6	0
ID2...997	6.70698e-23	-2.22322	0.044	0.143	1.16842e-18	ID2	0
RDX...998	8.32304e-23	0.709023	0.575	0.393	1.44996e-18	RDX	0
ALAD...999	9.3477e-23	-2.11132	0.039	0.136	1.62846e-18	ALAD	0
PRKCH...1000	9.40052e-23	0.476806	0.886	0.83	1.63767e-18	PRKCH	0
TUBA1A...1001	1.03989e-22	1.75241	0.143	0.04	1.81159e-18	TUBA1A	0
NR6A1...1002	1.17648e-22	0.765095	0.572	0.4	2.04955e-18	NR6A1	0
TLK1...1003	1.25793e-22	0.525947	0.77	0.62	2.19143e-18	TLK1	0
MESD...1004	1.27834e-22	-2.20521	0.038	0.133	2.22699e-18	MESD	0
VAPA...1005	1.31061e-22	0.575227	0.684	0.508	2.28322e-18	VAPA	0
TCERG1...1006	1.31427e-22	-0.902556	0.318	0.447	2.28958e-18	TCERG1	0
LRIG1...1007	1.39354e-22	0.627951	0.68	0.517	2.42768e-18	LRIG1	0
ENSBTAG00000071406...1008	1.4708e-22	-1.63899	0.078	0.192	2.56228e-18	ENSBTAG00000071406	0
RBM26...1009	1.47896e-22	-0.501626	0.651	0.742	2.57649e-18	RBM26	0
RPS3...1010	1.70624e-22	-1.66981	0.083	0.197	2.97243e-18	RPS3	0
UTP20...1011	1.86232e-22	-1.63921	0.077	0.191	3.24435e-18	UTP20	0
NEK1...1012	1.91935e-22	0.616862	0.694	0.533	3.34369e-18	NEK1	0
MLPH...1013	1.94731e-22	-2.57508	0.019	0.102	3.39241e-18	MLPH	0
FOSL2...1014	2.02099e-22	1.17703	0.226	0.092	3.52076e-18	FOSL2	0
HSD17B12...1015	2.28756e-22	-0.871358	0.251	0.403	3.98516e-18	HSD17B12	0
CEBPD...1016	2.41244e-22	0.730429	0.475	0.284	4.20271e-18	CEBPD	0
FGGY...1017	2.48951e-22	0.745918	0.486	0.302	4.33698e-18	FGGY	0
RIF1...1018	2.63438e-22	-0.64758	0.466	0.584	4.58936e-18	RIF1	0
PTPRC...1019	2.8426e-22	-2.00066	0.035	0.131	4.95209e-18	PTPRC	0
MED13L...1020	2.86048e-22	0.311832	0.961	0.962	4.98325e-18	MED13L	0
MBNL1...1021	3.11696e-22	-0.517178	0.665	0.767	5.43006e-18	MBNL1	0
ENSBTAG00000074765...1022	3.29551e-22	-1.36996	0.111	0.235	5.74111e-18	ENSBTAG00000074765	0
ZNF644...1023	3.41968e-22	-0.471435	0.678	0.763	5.95742e-18	ZNF644	0
M1AP...1024	3.59821e-22	-2.24641	0.038	0.132	6.26844e-18	M1AP	0
CTNND1...1025	3.62401e-22	-0.459312	0.69	0.767	6.31338e-18	CTNND1	0
DAPP1...1026	3.67497e-22	-1.60016	0.08	0.193	6.40216e-18	DAPP1	0
SPTSSA...1027	3.7952e-22	1.06273	0.291	0.14	6.61162e-18	SPTSSA	0
FOCAD...1028	4.08293e-22	-1.45756	0.089	0.208	7.11288e-18	FOCAD	0
CALN1...1029	4.38655e-22	-4.05396	0.006	0.072	7.64181e-18	CALN1	0
BEND7...1030	4.7094e-22	0.585903	0.621	0.424	8.20424e-18	BEND7	0
FLRT1...1031	4.71361e-22	1.36963	0.19	0.069	8.21158e-18	FLRT1	0
ANTXR1...1032	4.95501e-22	-1.12719	0.132	0.258	8.63213e-18	ANTXR1	0
ASRGL1...1033	5.00258e-22	-2.42257	0.028	0.116	8.71499e-18	ASRGL1	0
FAM221A...1034	5.03186e-22	1.22091	0.248	0.11	8.76601e-18	FAM221A	0
TEAD1...1035	5.0405e-22	-0.413587	0.8	0.866	8.78106e-18	TEAD1	0
CD58...1036	5.25766e-22	0.713093	0.489	0.303	9.15937e-18	CD58	0
FZD7...1037	5.4352e-22	-2.41795	0.027	0.113	9.46866e-18	FZD7	0
VAMP5...1038	5.51573e-22	-1.65599	0.071	0.181	9.60895e-18	VAMP5	0
RAPGEF6...1039	5.56315e-22	0.608458	0.614	0.422	9.69157e-18	RAPGEF6	0
ENSBTAG00000007454...1040	5.70247e-22	-1.24741	0.157	0.285	9.93426e-18	ENSBTAG00000007454	0
TET1...1041	5.95369e-22	-1.38987	0.089	0.209	1.03719e-17	TET1	0
SELENOH...1042	5.98439e-22	-2.08846	0.042	0.138	1.04254e-17	SELENOH	0
DHX57...1043	5.99359e-22	-0.720843	0.354	0.489	1.04414e-17	DHX57	0
ADGRA3...1044	6.14434e-22	-0.825873	0.32	0.455	1.07041e-17	ADGRA3	0
LMNA...1045	6.59557e-22	1.08531	0.256	0.113	1.14901e-17	LMNA	0
PPP1R9A...1046	6.67777e-22	-1.3737	0.088	0.207	1.16333e-17	PPP1R9A	0
RPS20...1047	6.86751e-22	-1.84644	0.063	0.168	1.19639e-17	RPS20	0
SMC5...1048	6.90972e-22	-0.530715	0.568	0.675	1.20374e-17	SMC5	0
KLF13...1049	7.19968e-22	1.25816	0.201	0.077	1.25426e-17	KLF13	0
TMEM41B...1050	7.32662e-22	-1.15247	0.15	0.28	1.27637e-17	TMEM41B	0
OVOL2...1051	7.78155e-22	0.967197	0.346	0.179	1.35562e-17	OVOL2	0
RAB43...1052	7.78539e-22	1.08468	0.253	0.111	1.35629e-17	RAB43	0
MAP2K5...1053	8.15216e-22	-0.692159	0.433	0.555	1.42019e-17	MAP2K5	0
AFDN...1054	8.52525e-22	-0.444094	0.803	0.841	1.48518e-17	AFDN	0
LAMP1...1055	8.54622e-22	-1.29137	0.145	0.266	1.48884e-17	LAMP1	0
COL1A2...1056	8.57595e-22	-2.03084	0.044	0.14	1.49402e-17	COL1A2	0
MT-ND2...1057	8.73944e-22	-1.45573	0.101	0.22	1.5225e-17	MT-ND2	0
LRRN2...1058	9.33744e-22	0.829398	0.366	0.2	1.62668e-17	LRRN2	0
PRDX1...1059	9.39795e-22	-1.8017	0.057	0.162	1.63722e-17	PRDX1	0
VNN2...1060	9.49501e-22	8.62063	0.059	0	1.65413e-17	VNN 2.00	0
IKZF1...1061	1.00927e-21	-1.51515	0.095	0.212	1.75825e-17	IKZF1	0
CEP78...1062	1.05045e-21	-2.90076	0.017	0.095	1.83e-17	CEP78	0
MARCKS...1063	1.08161e-21	-1.26091	0.143	0.267	1.88427e-17	MARCKS	0
RPL3...1064	1.16218e-21	-1.65037	0.063	0.169	2.02463e-17	RPL3	0
NCOA4...1065	1.22591e-21	0.662584	0.661	0.481	2.13565e-17	NCOA4	0
SLC5A9...1066	1.34116e-21	0.802418	0.396	0.222	2.33643e-17	SLC5A9	0
TACR1...1067	1.3675e-21	1.75763	0.15	0.047	2.38232e-17	TACR1	0
TNFRSF10D...1068	1.51975e-21	0.700719	0.591	0.406	2.64756e-17	TNFRSF10D	0
INHCA...1069	1.59468e-21	-2.96557	0.014	0.088	2.77808e-17	INHCA	0
VPS26C...1070	1.629e-21	-1.23899	0.141	0.266	2.83788e-17	VPS26C	0
ZNF521...1071	1.65299e-21	-1.9542	0.05	0.149	2.87968e-17	ZNF521	0
TAOK3...1072	1.69265e-21	0.601627	0.618	0.425	2.94876e-17	TAOK3	0
PLCL1...1073	1.73521e-21	1.20404	0.45	0.299	3.02291e-17	PLCL1	0
SEMA3F...1074	1.78533e-21	-1.76152	0.052	0.152	3.11023e-17	SEMA3F	0
LMAN1...1075	1.8063e-21	-1.23137	0.131	0.252	3.14676e-17	LMAN1	0
MGP...1076	1.81483e-21	-2.57909	0.02	0.099	3.16161e-17	MGP	0
NDUFB9...1077	1.93151e-21	-1.0429	0.202	0.336	3.36488e-17	NDUFB9	0
PRKAG2...1078	1.98091e-21	0.532059	0.747	0.583	3.45094e-17	PRKAG2	0
PSD3...1079	2.00566e-21	0.485394	0.924	0.871	3.49407e-17	PSD3	0
CAVIN4...1080	2.29005e-21	2.0244	0.112	0.024	3.9895e-17	CAVIN4	0
DBP...1081	2.6706e-21	-3.03132	0.016	0.091	4.65245e-17	DBP	0
SKIL...1082	2.71296e-21	0.915886	0.36	0.198	4.72624e-17	SKIL	0
FAM118B...1083	2.77735e-21	-1.24432	0.132	0.259	4.83842e-17	FAM118B	0
CD59...1084	3.07217e-21	-1.57454	0.082	0.194	5.35203e-17	CD59	0
BMPR1A...1085	3.23143e-21	-0.497319	0.658	0.75	5.62948e-17	BMPR1A	0
CITED4...1086	3.56746e-21	-2.01815	0.043	0.137	6.21487e-17	CITED4	0
PI4KA...1087	3.60115e-21	0.921974	0.289	0.136	6.27357e-17	PI4KA	0
PPP3CB...1088	3.62554e-21	-0.997386	0.198	0.333	6.31606e-17	PPP3CB	0
RPLP0...1089	3.80804e-21	-1.19981	0.121	0.244	6.63399e-17	RPLP0	0
KDM7A...1090	4.08681e-21	0.908037	0.34	0.181	7.11964e-17	KDM7A	0
MYO1D...1091	4.11988e-21	0.605401	0.621	0.456	7.17725e-17	MYO1D	0
CTSD...1092	4.15662e-21	-1.42852	0.102	0.218	7.24125e-17	CTSD	0
ENSBTAG00000033449...1093	4.33218e-21	1.10153	0.247	0.11	7.54709e-17	ENSBTAG00000033449	0
ENTPD2...1094	4.76372e-21	-3.21501	0.009	0.078	8.29888e-17	ENTPD2	0
KRT7...1095	4.92669e-21	-1.39676	0.103	0.22	8.5828e-17	KRT7	0
GASK1B...1096	5.53294e-21	1.92581	0.116	0.027	9.63894e-17	GASK1B	0
LPAR3...1097	5.63203e-21	-2.05877	0.041	0.134	9.81156e-17	LPAR3	0
CTPS1...1098	5.89165e-21	-2.78386	0.01	0.079	1.02638e-16	CTPS1	0
PPM1K...1099	5.98548e-21	1.48642	0.198	0.079	1.04273e-16	PPM1K	0
NR4A1...1100	6.68837e-21	-4.56716	0.003	0.063	1.16518e-16	NR4A1	0
DIO2...1101	6.89467e-21	0.982879	0.393	0.233	1.20112e-16	DIO2	0
STAT1...1102	7.18438e-21	-0.845445	0.171	0.306	1.25159e-16	STAT1	0
SPC25...1103	7.19627e-21	1.87834	0.123	0.032	1.25366e-16	SPC25	0
KCNMB3...1104	7.26908e-21	0.750319	0.419	0.246	1.26635e-16	KCNMB3	0
TPMT...1105	8.45125e-21	1.30251	0.183	0.068	1.47229e-16	TPMT	0
VARS1...1106	9.03752e-21	-1.50295	0.091	0.201	1.57443e-16	VARS1	0
TTC17...1107	1.10053e-20	-0.527737	0.617	0.704	1.91724e-16	TTC17	0
RPS10...1108	1.12521e-20	-1.29577	0.13	0.25	1.96022e-16	RPS10	0
VAV1...1109	1.24017e-20	-4.95656	0.002	0.059	2.1605e-16	VAV1	0
MTARC1...1110	1.26954e-20	-0.688794	0.365	0.499	2.21166e-16	MTARC1	0
BLNK...1111	1.27061e-20	-3.3056	0.009	0.076	2.21353e-16	BLNK	0
LNX2...1112	1.30091e-20	0.962481	0.303	0.153	2.26632e-16	LNX2	0
CDC42EP4...1113	1.3248e-20	1.23273	0.207	0.083	2.30793e-16	CDC42EP4	0
PMEPA1...1114	1.32612e-20	-1.30438	0.175	0.303	2.31023e-16	PMEPA1	0
RET...1115	1.35355e-20	2.83146	0.083	0.011	2.35801e-16	RET	0
PPFIBP2...1116	1.37697e-20	0.490998	0.754	0.599	2.39882e-16	PPFIBP2	0
PRLR...1117	1.41578e-20	0.424301	0.957	0.955	2.46643e-16	PRLR	0
NUDT6...1118	1.45168e-20	-1.4342	0.088	0.2	2.52897e-16	NUDT6	0
DPY19L4...1119	1.52595e-20	-0.655419	0.387	0.513	2.65836e-16	DPY19L4	0
SLC25A26...1120	1.52735e-20	-0.99472	0.197	0.329	2.6608e-16	SLC25A26	0
METTL24...1121	1.53e-20	-2.24792	0.046	0.14	2.66541e-16	METTL24	0
OSBP...1122	1.80194e-20	-1.15568	0.179	0.301	3.13916e-16	OSBP	0
MARCHF7...1123	2.02636e-20	-0.505049	0.628	0.713	3.53012e-16	MARCHF7	0
UTP6...1124	2.0379e-20	-0.961785	0.283	0.397	3.55023e-16	UTP6	0
CATSPERG...1125	2.04532e-20	-0.940005	0.248	0.377	3.56316e-16	CATSPERG	0
CPD...1126	2.07138e-20	-0.815081	0.333	0.462	3.60855e-16	CPD	0
BIRC6...1127	2.31697e-20	-0.537423	0.597	0.68	4.03639e-16	BIRC6	0
CCAR1...1128	2.82899e-20	-0.653156	0.431	0.541	4.92837e-16	CCAR1	0
EPRS1...1129	2.85633e-20	-1.04368	0.196	0.319	4.97601e-16	EPRS1	0
CAPRIN1...1130	2.9026e-20	-0.879636	0.275	0.399	5.05663e-16	CAPRIN1	0
CDC42...1131	2.98665e-20	0.488964	0.685	0.515	5.20304e-16	CDC42	0
HSP90AA1...1132	3.60274e-20	-1.42266	0.112	0.223	6.27633e-16	HSP90AA1	0
SH2D4A...1133	3.65417e-20	0.537702	0.575	0.388	6.36593e-16	SH2D4A	0
RFFL...1134	3.68185e-20	0.787962	0.373	0.21	6.41415e-16	RFFL	0
SRI...1135	3.99784e-20	-1.14788	0.145	0.265	6.96464e-16	SRI	0
ASPH...1136	4.05146e-20	-0.807199	0.297	0.43	7.05805e-16	ASPH	0
ADRA1A...1137	4.18955e-20	-4.35362	0.004	0.062	7.29862e-16	ADRA1A	0
IFRD1...1138	4.21145e-20	-1.40739	0.095	0.208	7.33677e-16	IFRD1	0
CARF...1139	4.27841e-20	-1.01451	0.212	0.34	7.45341e-16	CARF	0
HYKK...1140	4.38533e-20	1.34366	0.159	0.054	7.63968e-16	HYKK	0
RPL23...1141	4.40705e-20	-1.2578	0.143	0.261	7.67753e-16	RPL23	0
FAM20B...1142	5.03426e-20	-1.92499	0.048	0.141	8.77019e-16	FAM20B	0
USP53...1143	5.60592e-20	0.834481	0.474	0.309	9.76608e-16	USP53	0
CFD...1144	5.89367e-20	-2.09904	0.054	0.149	1.02674e-15	CFD	0
RAPH1...1145	5.9938e-20	0.537835	0.625	0.439	1.04418e-15	RAPH1	0
TICAM2...1146	6.10555e-20	0.976241	0.254	0.117	1.06365e-15	TICAM2	0
RPS6...1147	6.70433e-20	-1.36724	0.113	0.226	1.16796e-15	RPS6	0
TPPP3...1148	7.28215e-20	2.06175	0.108	0.025	1.26862e-15	TPPP3	0
HSD11B1...1149	7.44121e-20	-2.64932	0.011	0.079	1.29633e-15	HSD11B1	0
LUZP1...1150	7.64559e-20	-1.26474	0.107	0.222	1.33194e-15	LUZP1	0
BAIAP2L1...1151	8.20312e-20	0.806961	0.427	0.264	1.42907e-15	BAIAP2L1	0
CLCC1...1152	8.33074e-20	-1.39349	0.104	0.214	1.4513e-15	CLCC1	0
AFAP1...1153	8.4453e-20	-1.07329	0.161	0.285	1.47126e-15	AFAP1	0
FMO4...1154	8.56664e-20	-1.2638	0.147	0.269	1.49239e-15	FMO4	0
CYP51A1...1155	9.1146e-20	0.930361	0.256	0.12	1.58785e-15	CYP51A1	0
SERBP1...1156	9.36e-20	-1.01328	0.222	0.346	1.63061e-15	SERBP1	0
EPAS1...1157	9.55451e-20	0.750217	0.507	0.336	1.66449e-15	EPAS1	0
FOXJ3...1158	1.04666e-19	-0.508942	0.557	0.653	1.82339e-15	FOXJ3	0
USP16...1159	1.07902e-19	-1.16385	0.164	0.283	1.87976e-15	USP16	0
CCDC71L...1160	1.1397e-19	1.29075	0.207	0.09	1.98547e-15	CCDC71L	0
SRSF11...1161	1.14355e-19	-0.376412	0.793	0.837	1.99218e-15	SRSF11	0
NPC2...1162	1.16893e-19	-1.3274	0.105	0.216	2.03639e-15	NPC2	0
FARSB...1163	1.19512e-19	-1.53258	0.074	0.177	2.08202e-15	FARSB	0
PMAIP1...1164	1.20024e-19	2.55799	0.085	0.014	2.09094e-15	PMAIP1	0
ADTRP...1165	1.23898e-19	-2.14582	0.042	0.13	2.15842e-15	ADTRP	0
CLINT1...1166	1.3172e-19	-0.683459	0.431	0.54	2.2947e-15	CLINT1	0
CRPPA...1167	1.37636e-19	-0.821741	0.318	0.451	2.39775e-15	CRPPA	0
PKD2...1168	1.39422e-19	0.724594	0.467	0.305	2.42887e-15	PKD2	0
GOLGA4...1169	1.47094e-19	-0.411391	0.701	0.784	2.56253e-15	GOLGA4	0
NFE2L2...1170	1.55518e-19	-0.958971	0.247	0.366	2.70928e-15	NFE2L2	0
POLB...1171	1.55818e-19	0.969378	0.262	0.125	2.71451e-15	POLB	0
EIF3E...1172	1.55865e-19	-0.979231	0.201	0.325	2.71532e-15	EIF3E	0
FAM20C...1173	1.69569e-19	0.613749	0.632	0.456	2.95406e-15	FAM20C	0
AOX1...1174	1.72492e-19	-1.09792	0.187	0.313	3.00499e-15	AOX1	0
CFH...1175	1.75893e-19	-2.46063	0.02	0.093	3.06423e-15	CFH	0
GRB14...1176	1.80315e-19	-2.00029	0.036	0.122	3.14126e-15	GRB14	0
XBP1...1177	1.94281e-19	-0.972936	0.193	0.315	3.38457e-15	XBP1	0
HNRNPH1...1178	1.95163e-19	-0.259489	0.963	0.98	3.39993e-15	HNRNPH1	0
CHDH...1179	1.98612e-19	1.74246	0.135	0.042	3.46002e-15	CHDH	0
ZFHX3...1180	2.04945e-19	-0.536593	0.501	0.609	3.57034e-15	ZFHX3	0
POGLUT3...1181	2.22482e-19	0.870339	0.341	0.187	3.87585e-15	POGLUT3	0
MT-ATP6...1182	2.24508e-19	-1.21187	0.171	0.287	3.91115e-15	MT-ATP6	0
CHFR...1183	2.5246e-19	0.849803	0.318	0.167	4.39811e-15	CHFR	0
IL20RA...1184	2.62696e-19	1.09107	0.226	0.103	4.57643e-15	IL20RA	0
MYO18A...1185	2.65616e-19	0.657301	0.468	0.29	4.6273e-15	MYO18A	0
TXNDC5...1186	2.76608e-19	-1.23173	0.14	0.254	4.81879e-15	TXNDC5	0
MYCBP2...1187	2.80485e-19	-0.428459	0.748	0.789	4.88634e-15	MYCBP2	0
TM4SF18...1188	2.83651e-19	-2.01442	0.059	0.153	4.94148e-15	TM4SF18	0
MAPK6...1189	2.96953e-19	-1.16119	0.098	0.209	5.17321e-15	MAPK6	0
ENSBTAG00000023309...1190	3.04443e-19	-1.46105	0.069	0.169	5.3037e-15	ENSBTAG00000023309	0
MCTP2...1191	3.07627e-19	-3.02248	0.013	0.08	5.35917e-15	MCTP2	0
ESYT2...1192	3.22139e-19	0.634821	0.563	0.382	5.61199e-15	ESYT2	0
CARS2...1193	3.40167e-19	-1.78314	0.063	0.159	5.92605e-15	CARS2	0
SMAD2...1194	3.62264e-19	0.731083	0.484	0.316	6.31101e-15	SMAD2	0
SPTAN1...1195	3.7576e-19	0.572039	0.517	0.329	6.54612e-15	SPTAN1	0
KIFC3...1196	3.76812e-19	-1.64038	0.066	0.165	6.56445e-15	KIFC3	0
ALAS1...1197	3.80474e-19	-2.38243	0.022	0.097	6.62824e-15	ALAS1	0
CEP57L1...1198	3.88823e-19	0.888462	0.337	0.189	6.77368e-15	CEP57L1	0
GNG12...1199	3.98291e-19	0.684013	0.49	0.316	6.93863e-15	GNG12	0
PLPPR1...1200	4.00776e-19	-1.74706	0.04	0.127	6.98191e-15	PLPPR1	0
PDE3B...1201	4.33385e-19	-1.52593	0.059	0.158	7.55e-15	PDE3B	0
DNMBP...1202	4.62856e-19	-0.851542	0.267	0.392	8.06342e-15	DNMBP	0
FAM120C...1203	5.093e-19	-1.1575	0.128	0.245	8.87252e-15	FAM120C	0
DIAPH1...1204	5.22048e-19	0.692749	0.505	0.325	9.09461e-15	DIAPH1	0
UBE3D...1205	5.24735e-19	-1.37335	0.069	0.173	9.14141e-15	UBE3D	0
CNTN3...1206	5.25501e-19	1.04957	0.203	0.087	9.15475e-15	CNTN3	0
ETV5...1207	5.42573e-19	-2.18352	0.023	0.1	9.45216e-15	ETV5	0
ANKRD28...1208	5.54344e-19	0.546508	0.642	0.471	9.65723e-15	ANKRD28	0
BCAM...1209	5.59213e-19	-2.45327	0.022	0.096	9.74206e-15	BCAM	0
RPS9...1210	5.61841e-19	-1.49735	0.083	0.185	9.78782e-15	RPS9	0
BCAS1...1211	7.24283e-19	-1.1546	0.147	0.262	1.26177e-14	BCAS1	0
CXADR...1212	7.88425e-19	-0.863019	0.267	0.39	1.37352e-14	CXADR	0
DLG2...1213	8.70098e-19	-2.52674	0.09	0.191	1.5158e-14	DLG2	0
PLEKHG3...1214	8.86541e-19	0.871536	0.373	0.22	1.54444e-14	PLEKHG3	0
TGFA...1215	9.13455e-19	-1.52602	0.077	0.178	1.59133e-14	TGFA	0
CTTNBP2NL...1216	1.00875e-18	-1.25619	0.109	0.22	1.75735e-14	CTTNBP2NL	0
SLC16A1...1217	1.0534e-18	-1.13704	0.157	0.276	1.83513e-14	SLC16A1	0
GPR39...1218	1.0599e-18	-0.654416	0.291	0.444	1.84645e-14	GPR39	0
TSPAN19...1219	1.07054e-18	-1.6776	0.06	0.154	1.86499e-14	TSPAN19	0
HYCC1...1220	1.07324e-18	0.782685	0.369	0.214	1.86969e-14	HYCC1	0
HIP1R...1221	1.08391e-18	0.984634	0.258	0.125	1.88828e-14	HIP1R	0
SGO2...1222	1.1099e-18	-1.14946	0.131	0.244	1.93356e-14	SGO2	0
ZNFX1...1223	1.19698e-18	1.12449	0.212	0.094	2.08527e-14	ZNFX1	0
IL17REL...1224	1.39014e-18	1.48488	0.14	0.046	2.42176e-14	IL17REL	0
BCR...1225	1.39156e-18	1.56296	0.143	0.048	2.42424e-14	BCR	0
ATG3...1226	1.54175e-18	-0.850349	0.258	0.382	2.68588e-14	ATG3	0
GPX8...1227	1.69752e-18	-2.27808	0.021	0.094	2.95725e-14	GPX8	0
GFRA2...1228	1.74934e-18	-4.45269	0.003	0.056	3.04753e-14	GFRA2	0
NCAM2...1229	1.75149e-18	-3.8866	0.003	0.056	3.05126e-14	NCAM2	0
NSD3...1230	1.80461e-18	0.402464	0.894	0.862	3.14382e-14	NSD3	0
EWSR1...1231	1.85827e-18	-0.522387	0.57	0.639	3.2373e-14	EWSR1	0
BDH1...1232	1.88946e-18	5.04274	0.053	0.001	3.29163e-14	BDH1	0
UBA52...1233	1.93089e-18	-1.65081	0.078	0.176	3.3638e-14	UBA52	0
TBC1D14...1234	1.99546e-18	0.538601	0.804	0.67	3.4763e-14	TBC1D14	0
MAL2...1235	2.00815e-18	-1.58002	0.065	0.161	3.49839e-14	MAL2	0
FDX1...1236	2.01031e-18	-1.11964	0.125	0.239	3.50216e-14	FDX1	0
FOLH1...1237	2.05465e-18	-3.55232	0.006	0.062	3.57941e-14	FOLH1	0
ABCA2...1238	2.07425e-18	-3.77714	0.006	0.063	3.61354e-14	ABCA2	0
SHROOM3...1239	2.23609e-18	-0.632851	0.522	0.628	3.89549e-14	SHROOM3	0
DSP...1240	2.24306e-18	-1.12025	0.181	0.295	3.90763e-14	DSP	0
RAI1...1241	2.31152e-18	0.908562	0.286	0.146	4.0269e-14	RAI1	0
OSBPL9...1242	2.43064e-18	0.401867	0.881	0.82	4.23442e-14	OSBPL9	0
PGPEP1...1243	2.56408e-18	0.58605	0.466	0.287	4.46688e-14	PGPEP1	0
ACOX2...1244	2.58911e-18	1.02783	0.291	0.153	4.51048e-14	ACOX2	0
G3BP1...1245	2.66738e-18	-0.981275	0.205	0.322	4.64684e-14	G3BP1	0
TFCP2L1...1246	2.67452e-18	-2.28019	0.023	0.097	4.65928e-14	TFCP2L1	0
RPL32...1247	2.70201e-18	-1.38948	0.098	0.202	4.70717e-14	RPL32	0
UAP1...1248	2.80372e-18	0.535701	0.753	0.622	4.88436e-14	UAP1	0
RBMS3...1249	2.90417e-18	1.23419	0.285	0.157	5.05936e-14	RBMS3	0
MAP4...1250	3.20909e-18	0.606483	0.55	0.375	5.59056e-14	MAP4	0
BLVRA...1251	3.21168e-18	0.829115	0.395	0.244	5.59507e-14	BLVRA	0
RARS2...1252	3.25605e-18	-0.873422	0.247	0.368	5.67236e-14	RARS2	0
TLR4...1253	3.26598e-18	-1.64941	0.057	0.148	5.68966e-14	TLR4	0
RPS18...1254	3.30875e-18	-1.42667	0.096	0.198	5.76417e-14	RPS18	0
TNKS...1255	3.54074e-18	-0.547006	0.483	0.584	6.16833e-14	TNKS	0
AK3...1256	3.6223e-18	0.692352	0.462	0.295	6.31041e-14	AK3	0
RAP1GAP2...1257	3.62644e-18	-3.91392	0.007	0.064	6.31762e-14	RAP1GAP2	0
SLC25A12...1258	3.6273e-18	-1.26197	0.086	0.191	6.31913e-14	SLC25A12	0
STK26...1259	3.86427e-18	-1.61838	0.07	0.165	6.73195e-14	STK26	0
SETD5...1260	3.8725e-18	-0.50295	0.595	0.672	6.74628e-14	SETD5	0
FKBP15...1261	4.00861e-18	-1.00483	0.178	0.296	6.98339e-14	FKBP15	0
MT-CO2...1262	4.11086e-18	-1.0758	0.19	0.303	7.16153e-14	MT-CO2	0
THEM4...1263	4.21087e-18	-1.42769	0.054	0.146	7.33576e-14	THEM4	0
MAPT...1264	4.397e-18	-2.7452	0.01	0.071	7.66002e-14	MAPT	0
GLI3...1265	5.19694e-18	0.650836	0.621	0.473	9.05359e-14	GLI3	0
RPS24...1266	5.24088e-18	-0.845011	0.269	0.381	9.13014e-14	RPS24	0
PSEN1...1267	5.32928e-18	0.485226	0.788	0.674	9.28415e-14	PSEN1	0
POLR1E...1268	5.42971e-18	1.66939	0.13	0.042	9.4591e-14	POLR1E	0
ARHGAP15...1269	5.51584e-18	-1.68544	0.047	0.134	9.60915e-14	ARHGAP15	0
IGFBP3...1270	5.5391e-18	-3.41292	0.005	0.059	9.64967e-14	IGFBP3	0
GAS6...1271	5.78336e-18	-2.31053	0.02	0.09	1.00752e-13	GAS6	0
AGMO...1272	5.83742e-18	1.05837	0.563	0.457	1.01694e-13	AGMO	0
EXOC6B...1273	5.88312e-18	0.329071	0.934	0.904	1.0249e-13	EXOC6B	0
PARP4...1274	5.9756e-18	0.729428	0.466	0.309	1.04101e-13	PARP4	0
HNRNPDL...1275	6.07739e-18	-0.406912	0.745	0.796	1.05874e-13	HNRNPDL	0
FEM1B...1276	6.28189e-18	-0.992176	0.18	0.294	1.09437e-13	FEM1B	0
DSC2...1277	6.72072e-18	-1.49584	0.061	0.154	1.17082e-13	DSC2	0
TMEM65...1278	6.8973e-18	0.824489	0.367	0.221	1.20158e-13	TMEM65	0
ATP10A...1279	7.13747e-18	1.18319	0.403	0.272	1.24342e-13	ATP10A	0
NELFCD...1280	7.17015e-18	-1.51261	0.079	0.176	1.24911e-13	NELFCD	0
PMP22...1281	7.23785e-18	2.21916	0.098	0.023	1.26091e-13	PMP22	0
FAXC...1282	8.43761e-18	0.689133	0.373	0.216	1.46992e-13	FAXC	0
VAV3...1283	8.47555e-18	0.486915	0.797	0.703	1.47653e-13	VAV3	0
MAPKBP1...1284	8.50271e-18	0.902747	0.246	0.118	1.48126e-13	MAPKBP1	0
CSTPP1...1285	8.58486e-18	-1.42299	0.065	0.162	1.49557e-13	CSTPP1	0
ENPP3...1286	8.92567e-18	-0.945987	0.204	0.325	1.55494e-13	ENPP3	0
HEATR5B...1287	8.94458e-18	-1.06795	0.145	0.261	1.55823e-13	HEATR5B	0
PIM1...1288	9.62746e-18	1.76065	0.131	0.043	1.6772e-13	PIM1	0
TNS3...1289	1.0127e-17	-1.22936	0.111	0.217	1.76423e-13	TNS3	0
ARHGEF5...1290	1.03172e-17	0.861875	0.243	0.115	1.79735e-13	ARHGEF5	0
EFS...1291	1.03415e-17	-3.621	0.006	0.06	1.80159e-13	EFS	0
TLR3...1292	1.06241e-17	-3.2501	0.005	0.059	1.85082e-13	TLR3	0
TBC1D10A...1293	1.09513e-17	0.760236	0.367	0.212	1.90782e-13	TBC1D10A	0
FOXN2...1294	1.18237e-17	1.05208	0.19	0.08	2.05981e-13	FOXN2	0
EPB41L4B...1295	1.27267e-17	-0.623725	0.488	0.581	2.21712e-13	EPB41L4B	0
TMCC1...1296	1.27885e-17	0.46765	0.773	0.656	2.22789e-13	TMCC1	0
RPL27A...1297	1.32833e-17	-1.38464	0.1	0.201	2.31409e-13	RPL27A	0
RNF169...1298	1.35648e-17	0.550746	0.611	0.446	2.36313e-13	RNF169	0
SLC25A13...1299	1.53716e-17	-1.01957	0.136	0.251	2.67789e-13	SLC25A13	0
ELF4...1300	1.57741e-17	1.7263	0.117	0.035	2.74801e-13	ELF4	0
PELI1...1301	1.64115e-17	0.600253	0.605	0.453	2.85904e-13	PELI1	0
AGTPBP1...1302	1.68028e-17	1.01059	0.226	0.106	2.92722e-13	AGTPBP1	0
PTTG1IP...1303	1.69553e-17	-1.13877	0.167	0.277	2.95379e-13	PTTG1IP	0
BCL2L11...1304	1.73933e-17	0.876904	0.282	0.15	3.03008e-13	BCL2L11	0
NF1...1305	1.77605e-17	-0.4273	0.613	0.695	3.09406e-13	NF1	0
ZCCHC7...1306	1.83094e-17	-0.395453	0.745	0.822	3.18968e-13	ZCCHC7	0
GET4...1307	1.87732e-17	1.04237	0.198	0.086	3.27048e-13	GET4	0
AFTPH...1308	1.8887e-17	0.568448	0.517	0.347	3.2903e-13	AFTPH	0
RDH11...1309	1.92508e-17	1.40198	0.159	0.061	3.35368e-13	RDH11	0
U2SURP...1310	1.95078e-17	-0.45791	0.606	0.682	3.39846e-13	U2SURP	0
MTCH2...1311	1.99451e-17	-1.16583	0.148	0.254	3.47463e-13	MTCH2	0
MGST2...1312	2.13589e-17	-1.13482	0.135	0.242	3.72093e-13	MGST2	0
SELENOF...1313	2.22712e-17	-1.20047	0.137	0.245	3.87986e-13	SELENOF	0
SEPTIN6...1314	2.2352e-17	1.65174	0.148	0.055	3.89395e-13	SEPTIN6	0
CFLAR...1315	2.23685e-17	0.657632	0.51	0.345	3.89681e-13	CFLAR	0
IL20RB...1316	2.33978e-17	-1.8306	0.032	0.109	4.07613e-13	IL20RB	0
NFKB1...1317	2.34755e-17	-0.44852	0.491	0.598	4.08966e-13	NFKB1	0
ABCF1...1318	2.42272e-17	-1.27901	0.124	0.227	4.22062e-13	ABCF1	0
MAP2K4...1319	2.56832e-17	0.576503	0.617	0.447	4.47427e-13	MAP2K4	0
ITGA8...1320	2.59598e-17	2.88114	0.074	0.012	4.52246e-13	ITGA8	0
E2F3...1321	2.74659e-17	-2.81382	0.015	0.077	4.78483e-13	E2F3	0
ACTN4...1322	2.77413e-17	-0.897111	0.345	0.439	4.83281e-13	ACTN4	0
RPL37...1323	2.79158e-17	-1.75709	0.05	0.134	4.86321e-13	RPL37	0
KLF11...1324	2.81064e-17	-2.23824	0.021	0.09	4.89642e-13	KLF11	0
OLA1.1...1325	3.10229e-17	-0.867634	0.229	0.355	5.40449e-13	OLA1.1	0
ELP3...1326	3.1041e-17	-1.38248	0.088	0.187	5.40764e-13	ELP3	0
PUS7...1327	3.10919e-17	-1.56285	0.061	0.153	5.41651e-13	PUS7	0
FIP1L1...1328	3.15892e-17	-0.6579	0.411	0.508	5.50315e-13	FIP1L1	0
IMPACT...1329	3.37729e-17	-1.47553	0.068	0.16	5.88357e-13	IMPACT	0
PDIA4...1330	3.49304e-17	-1.82375	0.034	0.111	6.08523e-13	PDIA4	0
GARNL3...1331	3.69062e-17	-2.04551	0.032	0.108	6.42942e-13	GARNL3	0
NUPR1...1332	3.816e-17	1.02762	0.218	0.1	6.64785e-13	NUPR1	0
CENPI...1333	4.00348e-17	1.069	0.191	0.083	6.97446e-13	CENPI	0
STON2...1334	4.14286e-17	-0.610927	0.528	0.628	7.21728e-13	STON2	0
TTC7B...1335	4.32047e-17	0.481675	0.688	0.529	7.52669e-13	TTC7B	0
PLEKHA2...1336	4.47858e-17	-2.17305	0.031	0.105	7.80214e-13	PLEKHA2	0
LTV1...1337	4.53048e-17	-2.18552	0.031	0.105	7.89255e-13	LTV1	0
CCDC47...1338	4.63252e-17	-1.33203	0.097	0.196	8.07031e-13	CCDC47	0
IL6ST...1339	4.98646e-17	-0.652772	0.337	0.46	8.68692e-13	IL6ST	0
CYP7B1...1340	4.9953e-17	-3.09734	0.008	0.064	8.7023e-13	CYP7B1	0
CALU...1341	5.3765e-17	-1.24792	0.083	0.179	9.3664e-13	CALU	0
DNTTIP2...1342	5.54837e-17	-0.995526	0.166	0.279	9.66581e-13	DNTTIP2	0
PTPRD...1343	5.58322e-17	-2.01878	0.032	0.107	9.72652e-13	PTPRD	0
OCLN...1344	5.60235e-17	0.741048	0.359	0.213	9.75986e-13	OCLN	0
ILF3...1345	5.60535e-17	-1.24317	0.089	0.187	9.76507e-13	ILF3	0
DSG2...1346	5.77718e-17	-0.911684	0.22	0.333	1.00644e-12	DSG2	0
AQP5...1347	5.83405e-17	-3.99564	0.004	0.055	1.01635e-12	AQP5	0
MEF2A...1348	5.90135e-17	0.465408	0.717	0.57	1.02807e-12	MEF2A	0
CAPN2...1349	6.06923e-17	1.16276	0.197	0.088	1.05732e-12	CAPN2	0
APCDD1...1350	6.11476e-17	0.603242	0.419	0.255	1.06525e-12	APCDD1	0
PPP1R3D...1351	6.57509e-17	-1.82493	0.035	0.111	1.14545e-12	PPP1R3D	0
RNF34...1352	6.75671e-17	1.36457	0.123	0.039	1.17709e-12	RNF34	0
PIGX...1353	7.49943e-17	-1.53523	0.074	0.167	1.30648e-12	PIGX	0
SPRY2...1354	7.55263e-17	1.18204	0.233	0.117	1.31574e-12	SPRY2	0
DHX9...1355	7.59958e-17	-0.478477	0.52	0.604	1.32392e-12	DHX9	0
CCDC149...1356	7.88296e-17	0.599458	0.385	0.231	1.37329e-12	CCDC149	0
BANP...1357	8.03923e-17	1.49899	0.14	0.05	1.40051e-12	BANP	0
ENSBTAG00000048304...1358	8.68928e-17	-7.48863	0	0.043	1.51376e-12	ENSBTAG00000048304	0
KYAT3...1359	9.00588e-17	-0.955183	0.122	0.228	1.56891e-12	KYAT3	0
PARD6B...1360	9.16984e-17	-1.45144	0.082	0.176	1.59748e-12	PARD6B	0
TRIM34...1361	9.5653e-17	-2.28696	0.02	0.086	1.66637e-12	TRIM34	0
TMSB4X...1362	9.96708e-17	-0.821419	0.282	0.394	1.73637e-12	TMSB4X	0
RNF146...1363	1.02267e-16	0.657385	0.404	0.247	1.78159e-12	RNF146	0
CLIP1...1364	1.08788e-16	0.5037	0.694	0.548	1.8952e-12	CLIP1	0
EPHA7...1365	1.08861e-16	-2.10902	0.027	0.098	1.89647e-12	EPHA7	0
GPD1...1366	1.12246e-16	-1.92797	0.033	0.108	1.95543e-12	GPD1	0
POLR1F...1367	1.13866e-16	-1.71927	0.057	0.143	1.98366e-12	POLR1F	0
TMEM123...1368	1.14105e-16	-1.18772	0.1	0.201	1.98781e-12	TMEM123	0
EXOC4...1369	1.16869e-16	0.377623	0.865	0.777	2.03598e-12	EXOC4	0
PAPLN...1370	1.27132e-16	-2.18154	0.027	0.097	2.21476e-12	PAPLN	0
NMI...1371	1.28773e-16	0.567695	0.602	0.44	2.24336e-12	NMI	0
SEC22A...1372	1.31878e-16	0.62841	0.505	0.351	2.29744e-12	SEC22A	0
VPS35...1373	1.43082e-16	-0.721835	0.342	0.443	2.49263e-12	VPS35	0
IRF3...1374	1.47775e-16	0.645229	0.428	0.267	2.57439e-12	IRF3	0
PCCB...1375	1.48788e-16	-1.66025	0.033	0.109	2.59203e-12	PCCB	0
NCKAP5...1376	1.50502e-16	-2.29516	0.023	0.091	2.6219e-12	NCKAP5	0
SATB1...1377	1.52435e-16	-1.40913	0.076	0.169	2.65556e-12	SATB1	0
TTC27...1378	1.55792e-16	-0.894861	0.202	0.316	2.71406e-12	TTC27	0
ARHGAP28...1379	1.5809e-16	-0.584526	0.482	0.603	2.75408e-12	ARHGAP28	0
TAP1...1380	1.59199e-16	-1.93773	0.03	0.102	2.7734e-12	TAP1	0
HEATR1...1381	1.61513e-16	-1.2393	0.126	0.227	2.81373e-12	HEATR1	0
FAM168B...1382	1.67233e-16	-0.919849	0.21	0.322	2.91337e-12	FAM168B	0
MMD...1383	1.68062e-16	-1.27547	0.102	0.203	2.92782e-12	MMD	0
JKAMP...1384	1.71837e-16	-0.956203	0.168	0.279	2.99357e-12	JKAMP	0
INSC...1385	1.75229e-16	-2.60628	0.014	0.074	3.05266e-12	INSC	0
CCDC92...1386	1.81577e-16	1.01075	0.19	0.083	3.16326e-12	CCDC92	0
C21H14orf28...1387	1.84205e-16	0.931575	0.243	0.121	3.20903e-12	C21H14orf28	0
KCNQ5...1388	1.85121e-16	-1.22751	0.131	0.236	3.225e-12	KCNQ5	0
RFTN2...1389	1.89985e-16	-0.718647	0.297	0.422	3.30973e-12	RFTN2	0
CARS1...1390	1.94765e-16	1.11257	0.195	0.087	3.393e-12	CARS1	0
FBN1...1391	1.99614e-16	1.334	0.182	0.078	3.47748e-12	FBN1	0
XPO4...1392	2.02566e-16	-0.869278	0.221	0.332	3.5289e-12	XPO4	0
PRPF40B...1393	2.04343e-16	-1.33852	0.109	0.207	3.55986e-12	PRPF40B	0
ANKLE2...1394	2.13602e-16	-1.29133	0.107	0.206	3.72116e-12	ANKLE2	0
CCSER2...1395	2.15902e-16	-0.653206	0.421	0.523	3.76124e-12	CCSER2	0
UROS...1396	2.16132e-16	-2.25828	0.021	0.086	3.76524e-12	UROS	0
NPEPPS...1397	2.31659e-16	0.464225	0.735	0.595	4.03573e-12	NPEPPS	0
KDELR2...1398	2.34839e-16	-1.50712	0.076	0.167	4.09113e-12	KDELR2	0
TFAP2C...1399	2.44654e-16	-2.36652	0.021	0.087	4.26211e-12	TFAP2C	0
RAB6A...1400	2.50383e-16	0.62724	0.491	0.324	4.36192e-12	RAB6A	0
MIPOL1...1401	2.60291e-16	-0.86947	0.233	0.351	4.53452e-12	MIPOL1	0
SERINC5...1402	2.62542e-16	0.818961	0.278	0.148	4.57374e-12	SERINC5	0
STX7...1403	2.62563e-16	0.818123	0.295	0.164	4.57412e-12	STX7	0
RFC1...1404	2.73139e-16	-0.513259	0.626	0.692	4.75836e-12	RFC1	0
ITPKB...1405	2.82267e-16	0.9202	0.443	0.308	4.91737e-12	ITPKB	0
EIF4G2...1406	2.96408e-16	-0.54376	0.497	0.575	5.16373e-12	EIF4G2	0
SFXN5...1407	3.05341e-16	-1.93397	0.04	0.117	5.31934e-12	SFXN5	0
SQLE...1408	3.16816e-16	-1.52287	0.073	0.163	5.51926e-12	SQLE	0
SDS...1409	3.18547e-16	3.49555	0.058	0.006	5.54941e-12	SDS	0
SGPL1...1410	3.21051e-16	0.847206	0.272	0.142	5.59304e-12	SGPL1	0
KIRREL3...1411	3.25927e-16	-3.75719	0.004	0.051	5.67797e-12	KIRREL3	0
DHX29...1412	3.31169e-16	-0.674708	0.33	0.437	5.76929e-12	DHX29	0
LMO4...1413	3.31325e-16	-0.935652	0.152	0.26	5.77201e-12	LMO4	0
SPATA6...1414	3.3231e-16	0.521405	0.548	0.388	5.78918e-12	SPATA6	0
COMMD1...1415	3.3931e-16	-0.681474	0.263	0.389	5.91112e-12	COMMD1	0
UTP4...1416	3.39358e-16	-2.24759	0.028	0.098	5.91195e-12	UTP4	0
MTMR2...1417	3.39995e-16	-0.719398	0.291	0.408	5.92306e-12	MTMR2	0
RPL37A...1418	3.41371e-16	-1.15445	0.129	0.229	5.94703e-12	RPL37A	0
ZC3H7B...1419	3.52767e-16	-0.948284	0.229	0.334	6.14556e-12	ZC3H7B	0
B3GALT1...1420	3.53486e-16	-1.59419	0.058	0.143	6.15807e-12	B3GALT1	0
SGSM3...1421	3.69279e-16	-3.24807	0.007	0.059	6.43321e-12	SGSM3	0
BCKDHB...1422	3.71257e-16	0.652797	0.495	0.34	6.46767e-12	BCKDHB	0
UBE2H...1423	3.76396e-16	-0.517653	0.665	0.734	6.55719e-12	UBE2H	0
FYB2...1424	3.93044e-16	0.868159	0.325	0.189	6.84721e-12	FYB2	0
STXBP6...1425	3.99221e-16	-0.827786	0.213	0.334	6.95483e-12	STXBP6	0
CNOT6L...1426	4.04601e-16	0.537218	0.607	0.452	7.04856e-12	CNOT6L	0
OTUD6B...1427	4.06559e-16	-0.855707	0.267	0.375	7.08267e-12	OTUD6B	0
CHP1...1428	4.29923e-16	-0.847618	0.247	0.357	7.48969e-12	CHP1	0
PUM3...1429	4.33456e-16	-1.10983	0.149	0.255	7.55124e-12	PUM3	0
PAFAH1B2...1430	4.36275e-16	0.715176	0.37	0.226	7.60035e-12	PAFAH1B2	0
TTC28...1431	4.37442e-16	-1.48809	0.076	0.166	7.62069e-12	TTC28	0
ENSBTAG00000048517...1432	4.37524e-16	2.9187	0.059	0.007	7.6221e-12	ENSBTAG00000048517	0
TOB1...1433	4.43691e-16	-0.971118	0.203	0.308	7.72954e-12	TOB1	0
FRRS1...1434	4.50573e-16	-1.21301	0.116	0.216	7.84944e-12	FRRS1	0
ASAP3...1435	4.56663e-16	-1.22613	0.119	0.218	7.95552e-12	ASAP3	0
OCRL...1436	4.60032e-16	0.888321	0.292	0.163	8.01422e-12	OCRL	0
RPS25...1437	4.62453e-16	-1.32407	0.105	0.2	8.05639e-12	RPS25	0
TENM2...1438	4.82013e-16	-2.53358	0.025	0.093	8.39716e-12	TENM2	0
TNPO1...1439	5.50963e-16	0.594199	0.555	0.397	9.59833e-12	TNPO1	0
DYNLT1...1440	5.57415e-16	0.644135	0.38	0.227	9.71072e-12	DYNLT1	0
ZBTB18...1441	5.94401e-16	0.90212	0.229	0.112	1.03551e-11	ZBTB18	0
PTGES3...1442	5.95309e-16	-0.710564	0.316	0.419	1.03709e-11	PTGES3	0
MOB2...1443	6.03211e-16	0.838617	0.276	0.145	1.05085e-11	MOB2	0
YWHAH...1444	6.07554e-16	1.1956	0.149	0.057	1.05842e-11	YWHAH	0
MTAP...1445	6.20498e-16	-2.29399	0.022	0.087	1.08097e-11	MTAP	0
hsd20b2...1446	6.53339e-16	-3.57366	0.004	0.052	1.13818e-11	hsd20b2	0
C23H6orf62...1447	6.58127e-16	0.64509	0.427	0.274	1.14652e-11	C23H6orf62	0
CAPSL...1448	7.13477e-16	0.939107	0.223	0.108	1.24295e-11	CAPSL	0
PSMD14...1449	7.3092e-16	-0.785878	0.262	0.37	1.27333e-11	PSMD14	0
LTA4H...1450	7.33008e-16	-0.943209	0.189	0.299	1.27697e-11	LTA4H	0
RGMA...1451	7.47872e-16	-0.953812	0.195	0.301	1.30287e-11	RGMA	0
SEC63...1452	7.96446e-16	-0.543884	0.483	0.574	1.38749e-11	SEC63	0
RIMKLB...1453	8.0733e-16	0.524687	0.651	0.494	1.40645e-11	RIMKLB	0
KIAA0586...1454	8.63662e-16	-0.858995	0.212	0.325	1.50459e-11	KIAA0586	0
LPCAT3...1455	8.74535e-16	-1.43626	0.072	0.16	1.52353e-11	LPCAT3	0
RRP15...1456	9.07044e-16	-1.37959	0.051	0.133	1.58016e-11	RRP15	0
SLF1...1457	9.15147e-16	0.548853	0.593	0.442	1.59428e-11	SLF1	0
NRIP1...1458	9.2667e-16	-0.294462	0.874	0.918	1.61435e-11	NRIP1	0
FOS...1459	9.29577e-16	-1.69459	0.052	0.134	1.61942e-11	FOS	0
TBC1D9...1460	9.44596e-16	0.90946	0.274	0.153	1.64558e-11	TBC1D9	0
FAT2...1461	9.55769e-16	-2.49879	0.018	0.08	1.66505e-11	FAT2	0
WNT5B...1462	9.60527e-16	-1.74551	0.057	0.139	1.67333e-11	WNT5B	0
PIP4K2A...1463	1.00449e-15	0.646738	0.467	0.316	1.74992e-11	PIP4K2A	0
ANO10...1464	1.0049e-15	0.519201	0.645	0.504	1.75063e-11	ANO10	0
SRPK2...1465	1.05526e-15	-1.15645	0.102	0.202	1.83837e-11	SRPK2	0
IQCK...1466	1.07197e-15	-1.3071	0.119	0.216	1.86748e-11	IQCK	0
ZC3H8...1467	1.09186e-15	-1.34623	0.071	0.16	1.90213e-11	ZC3H8	0
PRKCI...1468	1.10148e-15	-0.994707	0.186	0.291	1.91889e-11	PRKCI	0
GFM1...1469	1.13189e-15	-1.71435	0.059	0.141	1.97187e-11	GFM1	0
COTL1...1470	1.28523e-15	-0.89641	0.186	0.299	2.23901e-11	COTL1	0
FOXQ1...1471	1.43998e-15	-3.84448	0.004	0.049	2.50859e-11	FOXQ1	0
OCIAD1...1472	1.54195e-15	-0.538245	0.491	0.564	2.68623e-11	OCIAD1	0
CEP95...1473	1.5508e-15	0.490842	0.684	0.537	2.70166e-11	CEP95	0
SEC13...1474	1.56224e-15	-1.02665	0.148	0.25	2.72158e-11	SEC13	0
LRATD1...1475	1.59131e-15	-1.54856	0.047	0.125	2.77223e-11	LRATD1	0
RALGAPA2...1476	1.66471e-15	-0.716513	0.268	0.387	2.90009e-11	RALGAPA2	0
BTAF1...1477	1.69753e-15	-0.560151	0.449	0.541	2.95726e-11	BTAF1	0
CEBPZ...1478	1.70567e-15	-0.773306	0.229	0.338	2.97144e-11	CEBPZ	0
S100A2...1479	1.71914e-15	-3.0818	0.008	0.059	2.99492e-11	S100A2	0
VSNL1...1480	1.72843e-15	-2.80557	0.011	0.065	3.01109e-11	VSNL1	0
DMD...1481	1.78006e-15	0.673714	0.465	0.312	3.10104e-11	DMD	0
NR4A3...1482	1.78344e-15	-2.88581	0.004	0.049	3.10693e-11	NR4A3	0
HADHA...1483	1.78648e-15	-2.64053	0.014	0.071	3.11223e-11	HADHA	0
GBF1...1484	1.81424e-15	-0.487268	0.56	0.635	3.1606e-11	GBF1	0
HSPA4...1485	1.82186e-15	-1.02386	0.129	0.229	3.17387e-11	HSPA4	0
SUMF1...1486	1.86762e-15	-1.38562	0.078	0.165	3.25358e-11	SUMF1	0
GRB7...1487	1.86822e-15	1.14108	0.146	0.056	3.25463e-11	GRB7	0
RPS19...1488	2.12564e-15	-1.24579	0.108	0.202	3.70308e-11	RPS19	0
QSOX1...1489	2.14857e-15	-0.807231	0.196	0.304	3.74302e-11	QSOX1	0
CADPS2...1490	2.18271e-15	-0.310596	0.864	0.902	3.80251e-11	CADPS2	0
SPOCK1...1491	2.27265e-15	-2.28634	0.013	0.069	3.95919e-11	SPOCK1	0
KLF10...1492	2.32516e-15	-1.92441	0.032	0.101	4.05066e-11	KLF10	0
HES4...1493	2.38627e-15	-3.46894	0.006	0.053	4.15713e-11	HES4	0
RPL6...1494	2.59497e-15	-1.5188	0.068	0.152	4.52069e-11	RPL6	0
STAT6...1495	2.60449e-15	0.942092	0.197	0.092	4.53727e-11	STAT6	0
LAD1...1496	2.61662e-15	1.39659	0.111	0.035	4.55841e-11	LAD1	0
AMER1...1497	2.80877e-15	0.735208	0.28	0.152	4.89316e-11	AMER1	0
RPN2...1498	2.84558e-15	-1.53188	0.064	0.148	4.95729e-11	RPN2	0
DYRK3...1499	3.01203e-15	1.11469	0.13	0.047	5.24726e-11	DYRK3	0
BTG3...1500	3.20735e-15	-1.00659	0.174	0.278	5.58752e-11	BTG3	0
CHAD...1501	3.35472e-15	2.24842	0.073	0.015	5.84426e-11	CHAD	0
UNC13B...1502	3.37973e-15	0.526747	0.487	0.325	5.88783e-11	UNC13B	0
MINDY1...1503	3.6029e-15	0.717386	0.262	0.136	6.27662e-11	MINDY1	0
SLC13A2...1504	3.64143e-15	-5.98054	0.001	0.04	6.34374e-11	SLC13A2	0
PDZD2...1505	3.6989e-15	1.619	0.107	0.034	6.44385e-11	PDZD2	0
RHOA...1506	4.0757e-15	0.559047	0.495	0.338	7.10029e-11	RHOA	0
RRP8...1507	4.08886e-15	-2.20424	0.018	0.078	7.12321e-11	RRP8	0
DLST...1508	4.11457e-15	0.728299	0.354	0.214	7.16799e-11	DLST	0
MLLT3...1509	4.1506e-15	0.691999	0.512	0.374	7.23076e-11	MLLT3	0
PRUNE2...1510	4.28554e-15	1.52299	0.109	0.035	7.46583e-11	PRUNE2	0
AIDA...1511	4.30968e-15	1.00195	0.2	0.095	7.50789e-11	AIDA	0
SLC27A6...1512	4.35745e-15	-0.322735	0.766	0.816	7.59111e-11	SLC27A6	0
ADK...1513	4.8031e-15	-0.464447	0.504	0.613	8.36748e-11	ADK	0
RPS28...1514	4.85586e-15	-1.17955	0.083	0.173	8.45939e-11	RPS28	0
BMF...1515	5.01292e-15	0.861994	0.21	0.102	8.73301e-11	BMF	0
ENSBTAG00000016127...1516	5.03569e-15	-5.20559	0.001	0.042	8.77268e-11	ENSBTAG00000016127	0
PHF10...1517	5.14421e-15	0.697165	0.343	0.203	8.96173e-11	PHF10	0
UBFD1...1518	5.25292e-15	-0.843146	0.231	0.332	9.15112e-11	UBFD1	0
NSRP1...1519	5.39452e-15	-0.548832	0.422	0.521	9.3978e-11	NSRP1	0
ITGB1...1520	5.58471e-15	-0.611997	0.397	0.49	9.72912e-11	ITGB1	0
BMS1...1521	5.76502e-15	-0.911616	0.148	0.253	1.00432e-10	BMS1	0
ERO1A...1522	5.82365e-15	0.979592	0.219	0.111	1.01454e-10	ERO1A	0
PSAP...1523	6.01877e-15	-0.733453	0.32	0.415	1.04853e-10	PSAP	0
PRMT2...1524	6.04622e-15	0.949591	0.207	0.1	1.05331e-10	PRMT2	0
MYO3B...1525	6.1602e-15	-4.15213	0.003	0.046	1.07317e-10	MYO3B	0
RAD50...1526	6.28209e-15	-0.623648	0.34	0.45	1.0944e-10	RAD50	0
ANKRD33B...1527	6.99682e-15	-3.9165	0.006	0.053	1.21892e-10	ANKRD33B	0
WDR41...1528	7.11478e-15	-0.910657	0.22	0.322	1.23947e-10	WDR41	0
SHF...1529	7.12168e-15	-1.60648	0.052	0.13	1.24067e-10	SHF	0
ENSBTAG00000071769...1530	7.12751e-15	-1.1536	0.109	0.201	1.24168e-10	ENSBTAG00000071769	0
GLI2...1531	7.18199e-15	-4.29537	0.004	0.047	1.25117e-10	GLI2	0
RAD51B...1532	7.60464e-15	-0.499524	0.401	0.533	1.3248e-10	RAD51B	0
REEP3...1533	7.63503e-15	0.523902	0.697	0.602	1.3301e-10	REEP3	0
ID4...1534	7.80256e-15	-2.67245	0.011	0.064	1.35928e-10	ID4	0
ECHDC1...1535	7.88792e-15	-0.541391	0.464	0.558	1.37415e-10	ECHDC1	0
ENSBTAG00000072258...1536	8.06413e-15	1.23287	0.131	0.049	1.40485e-10	ENSBTAG00000072258	0
NAMPT...1537	8.47702e-15	0.60623	0.373	0.235	1.47678e-10	NAMPT	0
BSG...1538	8.78139e-15	-1.65795	0.058	0.136	1.52981e-10	BSG	0
NKAIN2...1539	8.83579e-15	-1.87006	0.058	0.136	1.53928e-10	NKAIN2	0
EYA4...1540	9.11001e-15	-4.71553	0.001	0.041	1.58706e-10	EYA4	0
TTC14...1541	9.29881e-15	-0.620529	0.459	0.522	1.61995e-10	TTC14	0
DPH6...1542	9.96799e-15	-0.78392	0.334	0.436	1.73652e-10	DPH6	0
NAT10...1543	1.01251e-14	-1.84671	0.033	0.101	1.76389e-10	NAT10	0
MRPS28...1544	1.03043e-14	-0.934017	0.154	0.258	1.79511e-10	MRPS28	0
NUP214...1545	1.03585e-14	-0.740348	0.28	0.383	1.80456e-10	NUP214	0
ZFX...1546	1.04059e-14	0.542446	0.497	0.343	1.81281e-10	ZFX	0
RNPC3...1547	1.0516e-14	-0.58388	0.452	0.533	1.83198e-10	RNPC3	0
ARHGEF37...1548	1.05575e-14	0.623938	0.431	0.279	1.83921e-10	ARHGEF37	0
MAP7...1549	1.08493e-14	0.400346	0.814	0.717	1.89006e-10	MAP7	0
GATD1...1550	1.08754e-14	-1.42027	0.059	0.139	1.8946e-10	GATD1	0
NUDT5...1551	1.08869e-14	-2.11064	0.032	0.099	1.89661e-10	NUDT5	0
MLKL...1552	1.09118e-14	2.89258	0.051	0.005	1.90094e-10	MLKL	0
GALNT3...1553	1.11765e-14	0.783017	0.28	0.16	1.94706e-10	GALNT3	0
ACYP2...1554	1.2141e-14	0.777955	0.306	0.184	2.11508e-10	ACYP2	0
SQOR...1555	1.2432e-14	-2.064	0.023	0.084	2.16579e-10	SQOR	0
PSMB8...1556	1.29783e-14	-2.26149	0.02	0.078	2.26096e-10	PSMB8	0
CD9...1557	1.30171e-14	-0.390788	0.632	0.711	2.26772e-10	CD9	0
CRY1...1558	1.30566e-14	1.0312	0.315	0.197	2.27459e-10	CRY1	0
G0S2...1559	1.31046e-14	-3.23422	0.008	0.055	2.28295e-10	G0S2	0
SPTBN2...1560	1.31858e-14	1.29794	0.162	0.071	2.2971e-10	SPTBN2	0
TBC1D16...1561	1.32317e-14	-0.816825	0.184	0.289	2.30509e-10	TBC1D16	0
ACADSB...1562	1.32718e-14	-1.20995	0.09	0.179	2.31209e-10	ACADSB	0
ENSBTAG00000020139...1563	1.3704e-14	-1.13538	0.116	0.21	2.38738e-10	ENSBTAG00000020139	0
RYR2...1564	1.37354e-14	2.98118	0.057	0.008	2.39285e-10	RYR2	0
NCKAP1...1565	1.37689e-14	0.43432	0.703	0.558	2.39868e-10	NCKAP1	0
ENSBTAG00000065778...1566	1.40777e-14	-1.985	0.036	0.105	2.45247e-10	ENSBTAG00000065778	0
KPNA1...1567	1.42032e-14	0.584577	0.482	0.336	2.47434e-10	KPNA1	0
PTPRG...1568	1.48712e-14	0.288679	0.95	0.938	2.59071e-10	PTPRG	0
AMOTL2...1569	1.49521e-14	-2.75426	0.009	0.059	2.60481e-10	AMOTL2	0
TCP11L2...1570	1.50404e-14	0.662885	0.332	0.194	2.62018e-10	TCP11L2	0
TMEM120B...1571	1.63039e-14	-0.429199	0.534	0.64	2.8403e-10	TMEM120B	0
PAX9...1572	1.68846e-14	1.89096	0.081	0.02	2.94147e-10	PAX9	0
CCDC88A...1573	1.70055e-14	-1.75003	0.032	0.098	2.96252e-10	CCDC88A	0
ABCD4...1574	1.78373e-14	-1.48344	0.064	0.144	3.10744e-10	ABCD4	0
MED13...1575	1.80002e-14	-0.419371	0.672	0.726	3.13582e-10	MED13	0
PYGL...1576	1.81076e-14	0.691851	0.501	0.367	3.15452e-10	PYGL	0
SESN3...1577	1.81834e-14	-0.574133	0.596	0.662	3.16773e-10	SESN3	0
RPL18A...1578	1.85065e-14	-1.3338	0.075	0.159	3.22403e-10	RPL18A	0
EEF2...1579	1.93855e-14	-1.18725	0.101	0.191	3.37715e-10	EEF2	0
KCNN2...1580	1.94993e-14	1.20195	0.136	0.053	3.39697e-10	KCNN2	0
FAM43A...1581	2.00541e-14	0.94504	0.247	0.134	3.49363e-10	FAM43A	0
GART...1582	2.25644e-14	-2.03309	0.03	0.094	3.93095e-10	GART	0
RSRP1...1583	2.3328e-14	0.574991	0.449	0.295	4.06398e-10	RSRP1	0
FAT1...1584	2.54942e-14	-1.16215	0.057	0.136	4.44134e-10	FAT1	0
GADD45B...1585	2.64592e-14	1.54524	0.109	0.036	4.60945e-10	GADD45B	0
ATM...1586	2.72035e-14	-0.652403	0.33	0.43	4.73911e-10	ATM	0
CNN3...1587	2.83827e-14	-1.37732	0.08	0.164	4.94455e-10	CNN3	0
ZNF438...1588	2.84911e-14	0.611569	0.44	0.305	4.96343e-10	ZNF438	0
HS3ST1...1589	3.01394e-14	-4.52955	0.003	0.044	5.25059e-10	HS3ST1	0
CHN2...1590	3.11249e-14	-2.49497	0.021	0.08	5.42227e-10	CHN2	0
CDC37L1...1591	3.28912e-14	0.611327	0.395	0.256	5.72997e-10	CDC37L1	0
VPS37B...1592	3.37045e-14	0.722069	0.39	0.249	5.87166e-10	VPS37B	0
ZNF500...1593	3.37346e-14	-2.36058	0.02	0.077	5.8769e-10	ZNF500	0
ZSWIM4...1594	3.44267e-14	-1.48501	0.066	0.146	5.99747e-10	ZSWIM4	0
WDR43...1595	3.56358e-14	-0.973727	0.144	0.242	6.20811e-10	WDR43	0
PA2G4...1596	3.62664e-14	-1.57595	0.056	0.131	6.31797e-10	PA2G4	0
MINDY2...1597	3.6288e-14	0.742983	0.346	0.217	6.32173e-10	MINDY2	0
TBKBP1...1598	3.67558e-14	0.901211	0.206	0.102	6.40322e-10	TBKBP1	0
ALOX15B...1599	3.69879e-14	-7.35706	0	0.036	6.44367e-10	ALOX15B	0
KRT8...1600	3.74564e-14	-1.60614	0.06	0.138	6.52528e-10	KRT8	0
PLIN2...1601	4.06556e-14	-0.601393	0.281	0.392	7.08261e-10	PLIN2	0
TKTL2...1602	4.08208e-14	0.971842	0.219	0.113	7.11139e-10	TKTL2	0
FIG4...1603	4.10343e-14	0.525691	0.541	0.39	7.14859e-10	FIG4	0
NEMF...1604	4.21414e-14	-1.21935	0.11	0.198	7.34146e-10	NEMF	0
LRCH3...1605	4.21448e-14	-1.20245	0.107	0.194	7.34205e-10	LRCH3	0
POLR3D...1606	4.23572e-14	-1.44255	0.068	0.148	7.37904e-10	POLR3D	0
NFE2L3...1607	4.26486e-14	-0.881171	0.275	0.372	7.42981e-10	NFE2L3	0
FBXW4...1608	4.29493e-14	-0.645842	0.352	0.455	7.4822e-10	FBXW4	0
NCR3...1609	4.30244e-14	-1.67301	0.046	0.118	7.49527e-10	NCR3	0
SMAP2...1610	4.32455e-14	0.987538	0.194	0.095	7.5338e-10	SMAP2	0
MAP2K6...1611	4.35921e-14	-2.54187	0.015	0.069	7.59419e-10	MAP2K6	0
ARHGAP1...1612	4.41145e-14	0.969256	0.166	0.073	7.68519e-10	ARHGAP1	0
ADSS2...1613	4.44029e-14	-1.25248	0.119	0.21	7.73544e-10	ADSS2	0
CTNS...1614	4.5826e-14	0.706157	0.378	0.245	7.98335e-10	CTNS	0
H2BC5...1615	4.705e-14	2.38576	0.057	0.009	8.19659e-10	H2BC5	0
MLX...1616	4.79145e-14	0.944551	0.153	0.064	8.34719e-10	MLX	0
MAPK1...1617	4.82932e-14	0.565909	0.502	0.349	8.41317e-10	MAPK1	0
BCL2L13...1618	4.82978e-14	0.599689	0.407	0.263	8.41396e-10	BCL2L13	0
MFGE8...1619	4.91708e-14	0.801205	0.422	0.291	8.56605e-10	MFGE8	0
HYCC2...1620	4.92443e-14	0.557782	0.522	0.376	8.57885e-10	HYCC2	0
ZRANB2...1621	5.28684e-14	-0.331244	0.777	0.815	9.21021e-10	ZRANB2	0
R3HDM1...1622	5.42649e-14	-0.902597	0.169	0.27	9.45348e-10	R3HDM1	0
ZNF605...1623	5.52329e-14	-1.25503	0.107	0.194	9.62212e-10	ZNF605	0
CDK13...1624	5.60077e-14	0.357986	0.845	0.758	9.7571e-10	CDK13	0
HACE1...1625	5.67938e-14	0.538099	0.568	0.415	9.89404e-10	HACE1	0
ALDH1L2...1626	5.75042e-14	2.23729	0.068	0.014	1.00178e-09	ALDH1L2	0
DHX37...1627	6.38747e-14	-1.17539	0.099	0.187	1.11276e-09	DHX37	0
RPL30...1628	6.53993e-14	-1.30524	0.091	0.177	1.13932e-09	RPL30	0
GPR89A...1629	6.57964e-14	-0.807101	0.208	0.307	1.14624e-09	GPR89A	0
TOX...1630	6.66304e-14	-2.47173	0.014	0.066	1.16077e-09	TOX	0
SEC62...1631	6.67796e-14	-0.55754	0.351	0.448	1.16337e-09	SEC62	0
C1S...1632	6.69718e-14	-2.18785	0.019	0.075	1.16672e-09	C1S	0
TMEM161B...1633	6.70354e-14	-0.990044	0.169	0.265	1.16782e-09	TMEM161B	0
INTU...1634	7.06597e-14	-1.69627	0.036	0.103	1.23096e-09	INTU	0
POP1...1635	7.25045e-14	-2.1592	0.022	0.08	1.2631e-09	POP1	0
MAPK13...1636	7.54283e-14	0.786398	0.245	0.132	1.31404e-09	MAPK13	0
APBB2...1637	7.56887e-14	-0.628453	0.409	0.499	1.31857e-09	APBB2	0
LAMA3...1638	7.62561e-14	-0.905744	0.2	0.297	1.32846e-09	LAMA3	0
MFSD4A...1639	7.94458e-14	-0.75772	0.22	0.32	1.38402e-09	MFSD4A	0
SPCS3...1640	8.0238e-14	-0.961117	0.177	0.272	1.39783e-09	SPCS3	0
SREBF2...1641	8.13846e-14	0.636368	0.373	0.239	1.4178e-09	SREBF2	0
DYNC2H1...1642	8.15542e-14	-1.48884	0.064	0.142	1.42076e-09	DYNC2H1	0
PRELID2...1643	8.16321e-14	-1.73846	0.044	0.115	1.42211e-09	PRELID2	0
DCUN1D1...1644	8.31606e-14	0.641392	0.515	0.37	1.44874e-09	DCUN1D1	0
CDV3...1645	8.3526e-14	-0.8085	0.204	0.301	1.45511e-09	CDV3	0
CWF19L2...1646	8.44242e-14	-0.867201	0.205	0.303	1.47075e-09	CWF19L2	0
DDX46...1647	8.54266e-14	-0.634946	0.324	0.419	1.48822e-09	DDX46	0
USP31...1648	8.547e-14	0.687822	0.325	0.195	1.48897e-09	USP31	0
BIRC3...1649	9.29381e-14	-1.24102	0.121	0.211	1.61907e-09	BIRC3	0
FHL2...1650	9.92647e-14	-2.43275	0.012	0.062	1.72929e-09	FHL2	0
DDHD2...1651	9.96859e-14	0.695605	0.393	0.26	1.73663e-09	DDHD2	0
EVA1C...1652	1.00963e-13	0.690482	0.515	0.399	1.75887e-09	EVA1C	0
ZC3H6...1653	1.0429e-13	-0.827437	0.224	0.327	1.81684e-09	ZC3H6	0
MTCH1...1654	1.07171e-13	0.829656	0.255	0.139	1.86703e-09	MTCH1	0
ABTB3...1655	1.0734e-13	1.49263	0.118	0.044	1.86997e-09	ABTB3	0
LCORL...1656	1.08857e-13	0.493633	0.546	0.402	1.89641e-09	LCORL	0
RHOB...1657	1.10948e-13	1.08422	0.133	0.053	1.93282e-09	RHOB	0
HLF...1658	1.12266e-13	0.68034	0.438	0.301	1.95579e-09	HLF	0
LYST...1659	1.14601e-13	0.476636	0.615	0.463	1.99646e-09	LYST	0
PBRM1...1660	1.18929e-13	-0.541368	0.431	0.52	2.07187e-09	PBRM1	0
SLTM...1661	1.21516e-13	-0.540532	0.502	0.57	2.11693e-09	SLTM	0
PGRMC1...1662	1.22474e-13	-1.80481	0.025	0.085	2.13362e-09	PGRMC1	0
CMTM7...1663	1.27178e-13	-0.646651	0.426	0.505	2.21558e-09	CMTM7	0
ZNF24...1664	1.29688e-13	-0.790092	0.227	0.322	2.2593e-09	ZNF24	0
CCDC125...1665	1.30021e-13	0.668161	0.303	0.175	2.26509e-09	CCDC125	0
ABCA1...1666	1.30021e-13	-2.43385	0.01	0.058	2.2651e-09	ABCA1	0
ABCE1...1667	1.35094e-13	-1.01505	0.112	0.203	2.35348e-09	ABCE1	0
BFAR...1668	1.4477e-13	0.578468	0.455	0.309	2.52203e-09	BFAR	0
ANKH...1669	1.4581e-13	0.700505	0.382	0.25	2.54016e-09	ANKH	0
OSGEP...1670	1.47726e-13	-0.965125	0.118	0.208	2.57354e-09	OSGEP	0
WDR75...1671	1.48131e-13	-1.40426	0.059	0.135	2.58059e-09	WDR75	0
SAV1...1672	1.48826e-13	-0.859312	0.214	0.313	2.5927e-09	SAV1	0
PHACTR2...1673	1.55959e-13	-0.720484	0.361	0.451	2.71696e-09	PHACTR2	0
ZNF326...1674	1.64607e-13	0.41653	0.759	0.644	2.86761e-09	ZNF326	0
INO80C...1675	1.69723e-13	-1.18311	0.105	0.192	2.95675e-09	INO80C	0
UBR5...1676	1.71907e-13	-0.427068	0.596	0.667	2.99479e-09	UBR5	0
CST3...1677	1.72818e-13	-1.33343	0.059	0.134	3.01066e-09	CST3	0
ALDH1A1...1678	1.78717e-13	-0.561635	0.174	0.283	3.11343e-09	ALDH1A1	0
HTRA1...1679	1.80864e-13	-2.73099	0.013	0.063	3.15082e-09	HTRA1	0
TP53INP1...1680	1.82972e-13	0.690757	0.324	0.196	3.18756e-09	TP53INP1	0
RBM43...1681	1.88143e-13	-2.35867	0.015	0.066	3.27764e-09	RBM43	0
TM4SF1...1682	1.88521e-13	-2.90461	0.008	0.053	3.28423e-09	TM4SF1	0
ELOVL6...1683	1.90259e-13	-2.51612	0.01	0.057	3.31451e-09	ELOVL6	0
SMYD2...1684	1.92687e-13	1.07815	0.134	0.054	3.3568e-09	SMYD2	0
APPBP2...1685	1.92859e-13	-0.574965	0.344	0.438	3.3598e-09	APPBP2	0
ZFP36...1686	1.93185e-13	1.01576	0.166	0.076	3.36548e-09	ZFP36	0
NGLY1...1687	1.967e-13	0.61384	0.364	0.227	3.4267e-09	NGLY1	0
ZNF618...1688	1.98704e-13	-1.24625	0.1	0.188	3.46162e-09	ZNF618	0
POPDC3...1689	2.17779e-13	-0.696407	0.162	0.266	3.79392e-09	POPDC3	0
DHX30...1690	2.31086e-13	-1.26285	0.068	0.145	4.02574e-09	DHX30	0
ENSBTAG00000060173...1691	2.32786e-13	-4.95214	0.001	0.037	4.05537e-09	ENSBTAG00000060173	0
DIP2A...1692	2.35766e-13	0.638366	0.33	0.2	4.10728e-09	DIP2A	0
SUSD6...1693	2.39973e-13	-0.428213	0.563	0.627	4.18057e-09	SUSD6	0
SLC30A5...1694	2.42096e-13	-0.974567	0.114	0.205	4.21755e-09	SLC30A5	0
CPNE3...1695	2.50524e-13	0.579364	0.346	0.215	4.36437e-09	CPNE3	0
LPP...1696	2.50951e-13	-0.311367	0.836	0.881	4.37183e-09	LPP	0
PLA2R1...1697	2.58536e-13	-2.79915	0.011	0.059	4.50395e-09	PLA2R1	0
LENG9...1698	2.58874e-13	0.63583	0.349	0.214	4.50984e-09	LENG9	0
PRDM1...1699	2.61603e-13	1.27137	0.124	0.048	4.55739e-09	PRDM1	0
TRAF3IP3...1700	2.63563e-13	-1.15502	0.12	0.208	4.59153e-09	TRAF3IP3	0
MR1...1701	2.66379e-13	-2.72034	0.011	0.058	4.64059e-09	MR1	0
DNAJB11...1702	2.69111e-13	-2.23901	0.019	0.073	4.68819e-09	DNAJB11	0
ACOX3...1703	2.69129e-13	0.817837	0.248	0.136	4.6885e-09	ACOX3	0
IGSF3...1704	2.74211e-13	-1.27805	0.068	0.145	4.77703e-09	IGSF3	0
CCDC25...1705	2.79939e-13	-1.00476	0.151	0.245	4.87682e-09	CCDC25	0
PPP4R4...1706	2.81472e-13	-4.04749	0.003	0.042	4.90352e-09	PPP4R4	0
KATNIP...1707	2.9289e-13	-0.509373	0.734	0.761	5.10243e-09	KATNIP	0
HSPD1...1708	3.07039e-13	-1.37519	0.054	0.127	5.34893e-09	HSPD1	0
DGUOK...1709	3.13326e-13	-1.03549	0.144	0.235	5.45844e-09	DGUOK	0
ATPAF1...1710	3.20297e-13	-1.3539	0.072	0.15	5.57989e-09	ATPAF1	0
STOM...1711	3.27276e-13	1.17754	0.154	0.07	5.70147e-09	STOM	0
CEP104...1712	3.32776e-13	0.949869	0.164	0.074	5.7973e-09	CEP104	0
PMS1...1713	3.36819e-13	-0.888154	0.174	0.27	5.86773e-09	PMS1	0
PDE7B...1714	3.37594e-13	-0.963874	0.079	0.163	5.88123e-09	PDE7B	0
ZMYM6...1715	3.40891e-13	-0.657219	0.294	0.398	5.93867e-09	ZMYM6	0
RGS7...1716	3.43025e-13	1.0113	0.215	0.115	5.97585e-09	RGS7	0
PHKA1...1717	3.46397e-13	-0.658247	0.228	0.336	6.03458e-09	PHKA1	0
MYO1C...1718	3.51349e-13	1.14142	0.148	0.065	6.12085e-09	MYO1C	0
TATDN3...1719	3.56238e-13	-1.31364	0.073	0.15	6.20602e-09	TATDN3	0
BTF3L4...1720	3.56333e-13	-0.847012	0.176	0.271	6.20768e-09	BTF3L4	0
SLC25A36...1721	3.58961e-13	-0.494894	0.466	0.544	6.25346e-09	SLC25A36	0
FBXO25...1722	3.61181e-13	0.566373	0.322	0.187	6.29213e-09	FBXO25	0
WWC3...1723	3.67293e-13	-0.785511	0.275	0.365	6.3986e-09	WWC3	0
RPL11...1724	3.68863e-13	-1.12967	0.145	0.233	6.42596e-09	RPL11	0
EED...1725	3.72112e-13	-0.647377	0.334	0.417	6.48256e-09	EED	0
AGGF1...1726	3.86456e-13	0.575978	0.517	0.359	6.73244e-09	AGGF1	0
HIP1...1727	3.94181e-13	0.753212	0.32	0.2	6.86702e-09	HIP1	0
NOL10...1728	3.98418e-13	-0.947645	0.18	0.272	6.94084e-09	NOL10	0
CFAP298...1729	4.12338e-13	0.439807	0.559	0.408	7.18334e-09	CFAP298	0
FGG...1730	4.18311e-13	-1.13562	0.104	0.19	7.28739e-09	FGG	0
NDRG2...1731	4.22744e-13	-2.91779	0.01	0.056	7.36463e-09	NDRG2	0
CPNE8...1732	4.30653e-13	0.598339	0.469	0.338	7.5024e-09	CPNE8	0
HNRNPF...1733	4.31454e-13	0.475894	0.603	0.461	7.51635e-09	HNRNPF	0
HDAC9...1734	4.31475e-13	-1.57956	0.06	0.134	7.51672e-09	HDAC9	0
SLC39A10...1735	4.36754e-13	-0.893552	0.148	0.244	7.60869e-09	SLC39A10	0
AMBRA1...1736	4.37428e-13	-0.448571	0.525	0.597	7.62043e-09	AMBRA1	0
NFKBIA...1737	4.49054e-13	0.543638	0.272	0.154	7.82297e-09	NFKBIA	0
CDYL...1738	4.87552e-13	0.641629	0.344	0.212	8.49364e-09	CDYL	0
DERA...1739	5.05841e-13	-0.920143	0.157	0.249	8.81225e-09	DERA	0
PTPN20...1740	5.15319e-13	-2.12971	0.027	0.084	8.97738e-09	PTPN20	0
FGF2...1741	5.20845e-13	-1.73014	0.058	0.129	9.07364e-09	FGF2	0
SETX...1742	5.20989e-13	-0.561958	0.354	0.441	9.07615e-09	SETX	0
SH3KBP1...1743	5.35923e-13	-1.94833	0.02	0.074	9.33632e-09	SH3KBP1	0
RCBTB1...1744	5.69302e-13	-0.773131	0.23	0.331	9.91781e-09	RCBTB1	0
ARMC9...1745	5.80247e-13	-1.1271	0.106	0.191	1.01085e-08	ARMC9	0
UTP18...1746	5.86202e-13	-1.22553	0.07	0.149	1.02122e-08	UTP18	0
PPP1R13L...1747	5.8989e-13	0.905421	0.181	0.087	1.02765e-08	PPP1R13L	0
ULK2...1748	6.02479e-13	0.599482	0.358	0.225	1.04958e-08	ULK2	0
PTCD3...1749	6.19791e-13	-1.38839	0.047	0.115	1.07974e-08	PTCD3	0
SYNM...1750	6.41828e-13	2.37234	0.059	0.011	1.11813e-08	SYNM	0
TLN2...1751	6.50737e-13	-0.637521	0.438	0.521	1.13365e-08	TLN2	0
KANSL2...1752	6.78412e-13	-0.900611	0.14	0.229	1.18186e-08	KANSL2	0
NOL4L...1753	6.95427e-13	-1.46282	0.05	0.119	1.2115e-08	NOL4L	0
TMCO1...1754	7.05841e-13	-0.836167	0.207	0.301	1.22965e-08	TMCO1	0
EEIG2...1755	7.09255e-13	1.28061	0.141	0.062	1.23559e-08	EEIG2	0
CASZ1...1756	7.12973e-13	0.492038	0.534	0.38	1.24207e-08	CASZ1	0
MARCHF8...1757	7.32953e-13	0.635581	0.337	0.208	1.27688e-08	MARCHF8	0
ZW10...1758	7.33561e-13	-1.34495	0.064	0.14	1.27794e-08	ZW10	0
FKBP9...1759	7.33668e-13	-2.15504	0.017	0.069	1.27812e-08	FKBP9	0
PPME1...1760	8.11746e-13	-0.938802	0.186	0.277	1.41414e-08	PPME1	0
LAMP2...1761	8.24095e-13	-0.716231	0.264	0.354	1.43566e-08	LAMP2	0
USP46...1762	8.32285e-13	0.561065	0.398	0.26	1.44992e-08	USP46	0
ASB3...1763	8.33981e-13	-0.485606	0.482	0.552	1.45288e-08	ASB3	0
CNEP1R1...1764	8.36246e-13	-1.40485	0.069	0.143	1.45682e-08	CNEP1R1	0
AMMECR1...1765	8.58967e-13	0.835952	0.557	0.45	1.49641e-08	AMMECR1	0
FNTB...1766	8.59711e-13	-1.18199	0.114	0.196	1.4977e-08	FNTB	0
ENSBTAG00000067347...1767	8.93067e-13	-0.48321	0.411	0.505	1.55581e-08	ENSBTAG00000067347	0
FBN2...1768	9.04117e-13	1.28061	0.116	0.045	1.57506e-08	FBN2	0
IRX2...1769	9.18598e-13	0.82006	0.226	0.122	1.60029e-08	IRX2	0
DCAF17...1770	9.29593e-13	-1.79074	0.03	0.089	1.61944e-08	DCAF17	0
CHD7...1771	9.69145e-13	0.394647	0.819	0.726	1.68835e-08	CHD7	0
CTSZ...1772	9.73333e-13	-1.72323	0.04	0.105	1.69564e-08	CTSZ	0
FBXO38...1773	1.00622e-12	-0.508521	0.487	0.558	1.75294e-08	FBXO38	0
COMMD7...1774	1.04069e-12	-0.920141	0.177	0.267	1.81298e-08	COMMD7	0
MYO5A...1775	1.06786e-12	0.748303	0.339	0.216	1.86033e-08	MYO5A	0
SLC22A3...1776	1.09453e-12	-2.49255	0.02	0.073	1.90679e-08	SLC22A3	0
NEK7...1777	1.10464e-12	0.419883	0.66	0.512	1.9244e-08	NEK7	0
PAPSS1...1778	1.10874e-12	-0.735153	0.273	0.366	1.93154e-08	PAPSS1	0
CLASRP...1779	1.11254e-12	0.771839	0.234	0.126	1.93815e-08	CLASRP	0
R3HDM2...1780	1.11337e-12	-0.449867	0.527	0.597	1.93961e-08	R3HDM2	0
RPL35A...1781	1.17578e-12	-1.58861	0.041	0.105	2.04834e-08	RPL35A	0
ENSBTAG00000032433...1782	1.1978e-12	-1.15997	0.112	0.196	2.08669e-08	ENSBTAG00000032433	0
KHDC4...1783	1.2054e-12	-0.760085	0.226	0.315	2.09992e-08	KHDC4	0
ARHGAP22...1784	1.23566e-12	-3.81555	0.006	0.045	2.15265e-08	ARHGAP22	0
KCNRG...1785	1.25745e-12	1.24811	0.103	0.036	2.1906e-08	KCNRG	0
IARS1...1786	1.26028e-12	-1.00015	0.135	0.221	2.19553e-08	IARS1	0
RCC1L...1787	1.30899e-12	-1.70485	0.032	0.092	2.28039e-08	RCC1L	0
GNPTAB...1788	1.30935e-12	-0.500542	0.587	0.637	2.28102e-08	GNPTAB	0
ELP2...1789	1.32376e-12	-0.879582	0.164	0.257	2.30613e-08	ELP2	0
TMOD3...1790	1.32631e-12	0.474717	0.54	0.388	2.31057e-08	TMOD3	0
KIDINS220...1791	1.34033e-12	0.403811	0.696	0.564	2.33498e-08	KIDINS220	0
SRSF6...1792	1.36797e-12	-0.532386	0.407	0.486	2.38315e-08	SRSF6	0
PERP...1793	1.38208e-12	-1.19547	0.095	0.175	2.40772e-08	PERP	0
TGFBR2...1794	1.42791e-12	0.528871	0.591	0.469	2.48756e-08	TGFBR2	0
CARHSP1...1795	1.47698e-12	0.796452	0.234	0.129	2.57304e-08	CARHSP1	0
KIF3B...1796	1.49382e-12	-1.94258	0.027	0.084	2.60238e-08	KIF3B	0
ACTR3B...1797	1.50151e-12	-0.687369	0.298	0.386	2.61578e-08	ACTR3B	0
PM20D2...1798	1.50392e-12	1.05129	0.162	0.076	2.61998e-08	PM20D2	0
PCCA...1799	1.50654e-12	0.384071	0.697	0.56	2.62455e-08	PCCA	0
PKP4...1800	1.54842e-12	0.713369	0.22	0.119	2.69751e-08	PKP4	0
STAC...1801	1.56265e-12	-1.21563	0.071	0.148	2.72229e-08	STAC	0
PEX19...1802	1.56435e-12	-1.15621	0.082	0.162	2.72525e-08	PEX19	0
CTTNBP2...1803	1.56466e-12	-2.09356	0.017	0.068	2.7258e-08	CTTNBP2	0
SCLY...1804	1.58553e-12	1.10699	0.214	0.118	2.76214e-08	SCLY	0
SMAD3...1805	1.74371e-12	0.380428	0.669	0.53	3.03773e-08	SMAD3	0
TM7SF3...1806	1.80404e-12	-1.18696	0.088	0.166	3.14281e-08	TM7SF3	0
CBX3...1807	1.83378e-12	-1.16055	0.111	0.192	3.19463e-08	CBX3	0
ISCA1...1808	1.91389e-12	0.871064	0.195	0.1	3.33418e-08	ISCA1	0
USP44...1809	2.00727e-12	-1.25085	0.07	0.147	3.49687e-08	USP44	0
SLC30A1...1810	2.02535e-12	-3.10041	0.008	0.05	3.52836e-08	SLC30A1	0
PGAP2...1811	2.05871e-12	-1.81461	0.025	0.081	3.58648e-08	PGAP2	0
PDE6A...1812	2.20536e-12	-3.36903	0.005	0.044	3.84197e-08	PDE6A	0
HIBADH...1813	2.23706e-12	-0.483801	0.463	0.553	3.89719e-08	HIBADH	0
SYNJ2BP...1814	2.23822e-12	-0.909518	0.138	0.229	3.8992e-08	SYNJ2BP	0
TPT1...1815	2.26083e-12	-0.611428	0.364	0.442	3.93859e-08	TPT1	0
CTNNA2...1816	2.27253e-12	-2.1486	0.025	0.08	3.95898e-08	CTNNA2	0
CKAP4...1817	2.30357e-12	-1.89994	0.02	0.073	4.01305e-08	CKAP4	0
RPL29...1818	2.32981e-12	-1.51221	0.049	0.116	4.05877e-08	RPL29	0
CC2D1A...1819	2.35858e-12	-1.26304	0.056	0.125	4.10887e-08	CC2D1A	0
GSTCD...1820	2.3764e-12	-1.05088	0.106	0.192	4.13992e-08	GSTCD	0
ICAM1...1821	2.44808e-12	-1.98884	0.02	0.071	4.2648e-08	ICAM1	0
KCNB1...1822	2.4701e-12	-0.39184	0.314	0.438	4.30317e-08	KCNB1	0
RRN3...1823	2.58406e-12	-1.03472	0.138	0.223	4.50169e-08	RRN3	0
XIAP...1824	2.63876e-12	0.498476	0.533	0.391	4.59698e-08	XIAP	0
MTOR...1825	2.67434e-12	-0.774803	0.226	0.316	4.65897e-08	MTOR	0
ZCCHC4...1826	2.72702e-12	-1.34493	0.069	0.142	4.75074e-08	ZCCHC4	0
ENSBTAG00000046172...1827	2.76599e-12	-0.493967	0.475	0.547	4.81863e-08	ENSBTAG00000046172	0
CPEB2...1828	2.82139e-12	0.545219	0.447	0.311	4.91515e-08	CPEB2	0
PPP3R1...1829	2.84925e-12	-0.461106	0.664	0.716	4.96368e-08	PPP3R1	0
CRTAP...1830	2.8934e-12	-1.71753	0.031	0.09	5.04059e-08	CRTAP	0
DCAF8...1831	2.94209e-12	-0.674485	0.266	0.355	5.12541e-08	DCAF8	0
CIRBP...1832	2.98806e-12	-0.690992	0.279	0.365	5.2055e-08	CIRBP	0
CCT6A...1833	3.23711e-12	-1.81207	0.039	0.1	5.63937e-08	CCT6A	0
PLK2...1834	3.27529e-12	-3.53844	0.005	0.043	5.70588e-08	PLK2	0
PCLO...1835	3.3285e-12	-2.30168	0.015	0.063	5.79858e-08	PCLO	0
COL5A2...1836	3.40889e-12	-1.52907	0.041	0.104	5.93863e-08	COL5A2	0
WNT9A...1837	3.42376e-12	1.41054	0.107	0.041	5.96454e-08	WNT9A	0
PPID...1838	3.42379e-12	-1.65015	0.036	0.097	5.96459e-08	PPID	0
LARGE2...1839	3.43721e-12	-1.96326	0.022	0.075	5.98796e-08	LARGE2	0
LCMT1...1840	3.61257e-12	-0.842796	0.128	0.215	6.29345e-08	LCMT1	0
STEAP2...1841	3.63822e-12	-2.51537	0.01	0.053	6.33814e-08	STEAP2	0
VAV2...1842	3.64177e-12	0.578521	0.363	0.231	6.34434e-08	VAV2	0
SSBP4...1843	3.64445e-12	0.770512	0.16	0.074	6.34899e-08	SSBP4	0
ATP6V0C...1844	3.74227e-12	-1.33771	0.074	0.147	6.5194e-08	ATP6V0C	0
M6PR...1845	3.9328e-12	-1.00875	0.136	0.221	6.85132e-08	M6PR	0
MTHFD1...1846	3.94664e-12	-1.68265	0.033	0.093	6.87544e-08	MTHFD1	0
ERP29...1847	3.95329e-12	-1.63049	0.049	0.114	6.88702e-08	ERP29	0
OPRM1...1848	3.98781e-12	-3.02257	0.007	0.047	6.94716e-08	OPRM1	0
AGO4...1849	4.00774e-12	0.553253	0.408	0.268	6.98189e-08	AGO4	0
CCDC80...1850	4.10294e-12	-1.97927	0.027	0.082	7.14773e-08	CCDC80	0
EHHADH...1851	4.29527e-12	-0.598324	0.325	0.415	7.48279e-08	EHHADH	0
MBP...1852	4.45558e-12	0.432625	0.507	0.347	7.76206e-08	MBP	0
NLK...1853	4.55741e-12	-0.701491	0.265	0.364	7.93947e-08	NLK	0
MAGT1...1854	4.59014e-12	-0.853029	0.181	0.266	7.99648e-08	MAGT1	0
IFNGR2...1855	4.84931e-12	0.577162	0.57	0.449	8.44799e-08	IFNGR2	0
ATP5MC2...1856	5.1079e-12	-1.23506	0.075	0.148	8.89847e-08	ATP5MC2	0
ATF5...1857	5.13806e-12	0.966407	0.152	0.071	8.95102e-08	ATF5	0
GUCY2D...1858	5.14906e-12	-6.92648	0	0.03	8.97017e-08	GUCY2D	0
FOXI1	5.14906e-12	-7.15472	0	0.03	8.97017e-08	FOXI1	0
MFF...1860	5.15258e-12	-0.678203	0.297	0.377	8.97631e-08	MFF	0
LMTK2...1861	5.1826e-12	0.499021	0.504	0.363	9.0286e-08	LMTK2	0
ATG2A...1862	5.19797e-12	0.909041	0.169	0.081	9.05538e-08	ATG2A	0
CDK17...1863	5.27135e-12	0.419066	0.68	0.569	9.18321e-08	CDK17	0
BICD1...1864	5.28325e-12	-0.56905	0.284	0.388	9.20396e-08	BICD1	0
ENSBTAG00000076859...1865	5.41952e-12	-0.988844	0.124	0.206	9.44135e-08	ENSBTAG00000076859	0
BMT2...1866	5.47954e-12	0.632349	0.39	0.265	9.54591e-08	BMT2	0
CLTA...1867	5.81975e-12	-0.994377	0.178	0.261	1.01386e-07	CLTA	0
ARID4A...1868	5.86156e-12	0.431886	0.652	0.529	1.02114e-07	ARID4A	0
QTRT2...1869	5.99594e-12	-1.81397	0.028	0.084	1.04455e-07	QTRT2	0
BTBD9...1870	6.14657e-12	0.367987	0.831	0.748	1.07079e-07	BTBD9	0
MCF2L2...1871	6.1583e-12	-1.88075	0.032	0.089	1.07284e-07	MCF2L2	0
ERLIN1...1872	6.19979e-12	-1.16038	0.068	0.14	1.08007e-07	ERLIN1	0
PROSER2...1873	6.20059e-12	-3.14671	0.004	0.041	1.08021e-07	PROSER2	0
ARHGEF38...1874	6.31263e-12	0.636001	0.308	0.194	1.09972e-07	ARHGEF38	0
ALDH3A2...1875	6.34948e-12	0.627005	0.311	0.189	1.10614e-07	ALDH3A2	0
DUSP16...1876	6.62955e-12	0.864847	0.258	0.153	1.15493e-07	DUSP16	0
ME2...1877	6.74479e-12	-0.921112	0.143	0.229	1.17501e-07	ME2	0
RANBP17...1878	6.752e-12	-1.0867	0.122	0.208	1.17627e-07	RANBP17	0
TMED9...1879	6.83071e-12	-0.994408	0.12	0.202	1.18998e-07	TMED9	0
TGIF1...1880	6.83075e-12	-0.956797	0.154	0.237	1.18999e-07	TGIF1	0
KAT6B...1881	6.84106e-12	0.398936	0.715	0.598	1.19178e-07	KAT6B	0
IPO5...1882	6.84623e-12	-0.935719	0.16	0.245	1.19268e-07	IPO5	0
RBM20...1883	6.84886e-12	-2.22533	0.022	0.074	1.19314e-07	RBM20	0
TBL1XR1...1884	6.88623e-12	-0.408355	0.602	0.659	1.19965e-07	TBL1XR1	0
CMTM8...1885	6.91885e-12	0.336423	0.806	0.707	1.20533e-07	CMTM8	0
SMYD3...1886	6.97641e-12	-0.382361	0.606	0.709	1.21536e-07	SMYD3	0
SLK...1887	6.98765e-12	0.53439	0.431	0.297	1.21732e-07	SLK	0
C2H2orf76...1888	7.03494e-12	-1.29601	0.054	0.122	1.22556e-07	C2H2orf76	0
INSIG1...1889	7.14123e-12	0.572437	0.335	0.213	1.24407e-07	INSIG1	0
SRRM1...1890	7.14756e-12	-0.41625	0.57	0.622	1.24518e-07	SRRM1	0
MRPS27...1891	7.23732e-12	-1.25973	0.086	0.161	1.26081e-07	MRPS27	0
PSMD12...1892	7.31445e-12	-0.714788	0.255	0.341	1.27425e-07	PSMD12	0
SLC38A1...1893	7.36013e-12	-2.25308	0.011	0.054	1.28221e-07	SLC38A1	0
KMT2E...1894	7.42911e-12	-0.282815	0.778	0.816	1.29422e-07	KMT2E	0
ADGRG6...1895	7.51097e-12	-2.66297	0.012	0.056	1.30849e-07	ADGRG6	0
CFAP418...1896	7.63087e-12	-1.97687	0.021	0.072	1.32937e-07	CFAP418	0
SYPL1...1897	7.65629e-12	-0.891043	0.22	0.306	1.3338e-07	SYPL1	0
RASSF3...1898	7.82466e-12	0.565943	0.443	0.314	1.36313e-07	RASSF3	0
SLC30A4...1899	7.87327e-12	0.800046	0.328	0.216	1.3716e-07	SLC30A4	0
ATXN10...1900	7.9737e-12	-0.643308	0.315	0.397	1.3891e-07	ATXN10	0
GPALPP1...1901	8.02166e-12	-1.08847	0.104	0.183	1.39745e-07	GPALPP1	0
LRRC8C...1902	8.35586e-12	-0.508885	0.415	0.516	1.45567e-07	LRRC8C	0
EAF2...1903	8.7576e-12	-1.44396	0.062	0.131	1.52566e-07	EAF2	0
BCAS3...1904	8.81588e-12	0.345517	0.819	0.75	1.53581e-07	BCAS3	0
RHOU...1905	8.86883e-12	-0.835055	0.253	0.337	1.54504e-07	RHOU	0
ASIP...1906	8.90443e-12	-6.9952	0	0.029	1.55124e-07	ASIP	0
CSTF3...1907	8.94618e-12	-0.45174	0.464	0.544	1.55851e-07	CSTF3	0
ACACB.1...1908	9.00052e-12	-1.62716	0.026	0.08	1.56798e-07	ACACB.1	0
GTF2F2...1909	9.08003e-12	-0.721753	0.224	0.321	1.58183e-07	GTF2F2	0
ITM2C...1910	9.15196e-12	-1.95177	0.025	0.078	1.59436e-07	ITM2C	0
SPARC...1911	9.68291e-12	-1.81345	0.033	0.09	1.68686e-07	SPARC	0
ARHGAP18...1912	9.85581e-12	-0.49438	0.459	0.536	1.71698e-07	ARHGAP18	0
PAWR...1913	1.00037e-11	0.380224	0.721	0.599	1.74274e-07	PAWR	0
ATP1B3...1914	1.01574e-11	-1.98232	0.033	0.09	1.76951e-07	ATP1B3	0
IRF2...1915	1.05791e-11	0.464398	0.649	0.523	1.84299e-07	IRF2	0
TMBIM1...1916	1.06567e-11	0.732638	0.205	0.109	1.85651e-07	TMBIM1	0
LYAR...1917	1.068e-11	-1.31135	0.064	0.134	1.86057e-07	LYAR	0
PDE4DIP...1918	1.0797e-11	-1.87891	0.037	0.095	1.88094e-07	PDE4DIP	0
EML6...1919	1.0806e-11	-1.49211	0.054	0.12	1.88252e-07	EML6	0
SENP6...1920	1.08643e-11	-0.275335	0.819	0.846	1.89266e-07	SENP6	0
ENPP2...1921	1.09039e-11	-1.42616	0.04	0.102	1.89957e-07	ENPP2	0
MPP7...1922	1.0953e-11	0.897445	0.208	0.115	1.90813e-07	MPP7	0
EEF1B2...1923	1.14876e-11	-1.42788	0.051	0.117	2.00125e-07	EEF1B2	0
GCC2...1924	1.17791e-11	0.593103	0.398	0.266	2.05203e-07	GCC2	0
R3HCC1L...1925	1.23881e-11	-0.640091	0.27	0.36	2.15813e-07	R3HCC1L	0
RPL19...1926	1.24041e-11	-1.15649	0.079	0.151	2.16091e-07	RPL19	0
ZNF280D...1927	1.25415e-11	-0.408643	0.548	0.629	2.18485e-07	ZNF280D	0
NOB1...1928	1.28328e-11	-1.74161	0.029	0.084	2.23561e-07	NOB1	0
TMEM229B...1929	1.29478e-11	-2.8221	0.011	0.053	2.25563e-07	TMEM229B	0
DPP7...1930	1.29866e-11	-3.66776	0.003	0.037	2.2624e-07	DPP7	0
ARPC3...1931	1.30657e-11	0.917561	0.156	0.074	2.27618e-07	ARPC3	0
CREB3...1932	1.31509e-11	0.982894	0.155	0.073	2.29102e-07	CREB3	0
RELB...1933	1.32049e-11	-1.0162	0.186	0.271	2.30043e-07	RELB	0
PHC3...1934	1.32604e-11	-0.371914	0.682	0.714	2.3101e-07	PHC3	0
TMEM256...1935	1.33573e-11	-1.26753	0.075	0.146	2.32698e-07	TMEM256	0
HERC3...1936	1.34607e-11	0.471263	0.456	0.316	2.34498e-07	HERC3	0
RXRA...1937	1.35275e-11	1.00351	0.148	0.069	2.35662e-07	RXRA	0
YTHDC2...1938	1.3542e-11	-0.62133	0.268	0.354	2.35915e-07	YTHDC2	0
SORBS2...1939	1.35817e-11	-2.22597	0.015	0.06	2.36607e-07	SORBS2	0
CD164...1940	1.37734e-11	-0.731685	0.223	0.309	2.39947e-07	CD164	0
ENSBTAG00000067169...1941	1.37774e-11	-3.09485	0.013	0.057	2.40016e-07	ENSBTAG00000067169	0
ETF1...1942	1.37851e-11	-0.933292	0.176	0.258	2.4015e-07	ETF1	0
NANS...1943	1.38644e-11	0.919564	0.163	0.079	2.41532e-07	NANS	0
AFF1...1944	1.39937e-11	0.298139	0.955	0.94	2.43784e-07	AFF1	0
NLRC5...1945	1.40733e-11	-1.14633	0.066	0.138	2.45172e-07	NLRC5	0
RPS23...1946	1.41171e-11	-1.36139	0.08	0.151	2.45934e-07	RPS23	0
SASH1...1947	1.43999e-11	-0.459976	0.619	0.687	2.50862e-07	SASH1	0
ERGIC2...1948	1.45609e-11	-0.679122	0.224	0.316	2.53666e-07	ERGIC2	0
TAT...1949	1.47278e-11	-1.81838	0.022	0.073	2.56573e-07	TAT	0
PPP1R36...1950	1.50385e-11	-1.20823	0.075	0.148	2.61986e-07	PPP1R36	0
TCERG1L...1951	1.51179e-11	1.12365	0.126	0.054	2.6337e-07	TCERG1L	0
ZNF185...1952	1.5169e-11	-1.2262	0.107	0.185	2.6426e-07	ZNF185	0
RPL17.1...1953	1.53718e-11	-1.34687	0.064	0.132	2.67792e-07	RPL17.1	0
MAPK15...1954	1.55558e-11	-1.15395	0.088	0.163	2.70998e-07	MAPK15	0
LRP3...1955	1.56595e-11	2.35679	0.052	0.01	2.72804e-07	LRP3	0
WASHC3...1956	1.60866e-11	0.979339	0.199	0.108	2.80244e-07	WASHC3	0
AGAP1...1957	1.66394e-11	-0.276323	0.838	0.866	2.89875e-07	AGAP1	0
ENSBTAG00000005211...1958	1.67658e-11	-1.19965	0.093	0.168	2.92077e-07	ENSBTAG00000005211	0
RIMOC1...1959	1.67931e-11	0.638688	0.275	0.162	2.92552e-07	RIMOC1	0
GAR1...1960	1.75471e-11	-1.76583	0.032	0.088	3.05689e-07	GAR1	0
TIMMDC1...1961	1.75723e-11	-0.825834	0.171	0.257	3.06128e-07	TIMMDC1	0
VGLL4...1962	1.75863e-11	0.465822	0.675	0.56	3.06371e-07	VGLL4	0
NIPAL1...1963	1.77731e-11	0.829348	0.189	0.1	3.09626e-07	NIPAL1	0
TAF4...1964	1.78316e-11	0.726711	0.234	0.133	3.10644e-07	TAF4	0
CDC42EP3...1965	1.83503e-11	-2.66984	0.012	0.055	3.19681e-07	CDC42EP3	0
GORASP2...1966	1.88175e-11	-0.676089	0.315	0.396	3.2782e-07	GORASP2	0
GFOD1...1967	1.88205e-11	1.02078	0.154	0.075	3.27873e-07	GFOD1	0
HMGN1...1968	1.94211e-11	-0.90135	0.193	0.272	3.38334e-07	HMGN1	0
ZNF346...1969	1.96225e-11	-2.09765	0.017	0.064	3.41844e-07	ZNF346	0
ATP8A2...1970	1.98502e-11	-2.23456	0.019	0.067	3.45811e-07	ATP8A2	0
ENSBTAG00000019253...1971	2.01267e-11	-1.70943	0.036	0.094	3.50628e-07	ENSBTAG00000019253	0
RPL21...1972	2.02239e-11	-1.17502	0.099	0.175	3.5232e-07	RPL21	0
SLC35G1...1973	2.02391e-11	-1.59418	0.04	0.1	3.52585e-07	SLC35G1	0
SYNCRIP...1974	2.06366e-11	-0.750661	0.216	0.302	3.5951e-07	SYNCRIP	0
MIA2...1975	2.06633e-11	-0.676116	0.267	0.351	3.59976e-07	MIA2	0
PRKAR2B...1976	2.15313e-11	-0.555796	0.3	0.395	3.75097e-07	PRKAR2B	0
GARIN1A...1977	2.16916e-11	-3.76939	0.003	0.036	3.7789e-07	GARIN1A	0
RBX1...1978	2.20108e-11	-0.880472	0.188	0.273	3.8345e-07	RBX1	0
MIOS...1979	2.41662e-11	-1.06508	0.085	0.159	4.21e-07	MIOS	0
CCDC192...1980	2.41958e-11	0.819536	0.311	0.21	4.21514e-07	CCDC192	0
PML...1981	2.42761e-11	-1.15048	0.077	0.149	4.22914e-07	PML	0
CLIP2...1982	2.43202e-11	-1.31503	0.073	0.144	4.23682e-07	CLIP2	0
LIFR...1983	2.53046e-11	-0.910608	0.298	0.376	4.40832e-07	LIFR	0
ANKRD55...1984	2.55462e-11	2.24917	0.052	0.01	4.4504e-07	ANKRD55	0
MINDY3...1985	2.63301e-11	0.465309	0.52	0.39	4.58696e-07	MINDY3	0
SMC1A...1986	2.64207e-11	-0.784076	0.172	0.255	4.60275e-07	SMC1A	0
AGL...1987	2.65063e-11	-0.851351	0.15	0.235	4.61766e-07	AGL	0
FXR1...1988	2.68624e-11	-0.578316	0.351	0.425	4.6797e-07	FXR1	0
ENSBTAG00000075951...1989	2.71964e-11	-1.6517	0.033	0.09	4.73789e-07	ENSBTAG00000075951	0
ND1...1990	2.85357e-11	-1.05139	0.109	0.189	4.97121e-07	ND1	0
FZD4...1991	2.85369e-11	0.958964	0.128	0.057	4.97142e-07	FZD4	0
TTC23...1992	2.91433e-11	-1.2226	0.088	0.163	5.07705e-07	TTC23	0
RIPOR1...1993	2.9313e-11	0.713733	0.276	0.167	5.10661e-07	RIPOR1	0
STK31...1994	2.97618e-11	1.3549	0.107	0.043	5.1848e-07	STK31	0
SRP19...1995	2.99895e-11	-1.32315	0.056	0.122	5.22448e-07	SRP19	0
ZC3H13...1996	3.05742e-11	-0.394117	0.572	0.631	5.32633e-07	ZC3H13	0
SYNGR2...1997	3.07381e-11	-2.0318	0.02	0.067	5.35488e-07	SYNGR2	0
RBM39...1998	3.11589e-11	-0.289445	0.845	0.847	5.42819e-07	RBM39	0
ZNF566...1999	3.24512e-11	-1.66107	0.032	0.087	5.65332e-07	ZNF566	0
[truncated: 7,897 more rows]
